# Supplementary material for: Mechanisms of action of Fu Fang Gang Liu liquid in treating condyloma acuminatum by network pharmacology and experimental validation
Source: BMC Complement Med Ther. 2023 Apr 20;23:128. doi: 10.1186/s12906-023-03960-7 (PMC10116837; doi:10.1186/s12906-023-03960-7)
Supplement: Supplementary file 1 — Additional file 1. [file 12906_2023_3960_MOESM1_ESM.xlsx]

## Sheet: Compounds
Name	Formula	Annot. DeltaMass [ppm]	Calc. MW	RT [min]	# mzVault Results	mzVault Best Match	Group Area: nao_neg	Group Area: nao_pos
Sucrose	C12 H22 O11	-1.43	342.116	0.777	2	91.4	5.5811e+09	9.41956e+09
Curcumenol	C15 H22 O2	-1.39	234.162	11.432	12	92.6		3.08565e+09
Atractylenolide II	C15 H20 O2	-1.19	232.146	7.079	12	84.7		2.36748e+09
Cryptochlorogenic acid	C16 H18 O9	-0.08	354.095	0.918	6	83.8	1.85126e+09	3.50006e+08
Citric acid	C6 H8 O7	-0.54	192.027	0.844	4	83.1	1.7266e+09
Trigonelline HCl	C7 H7 N O2	-1.08	137.048	0.784	2	75.7		1.67595e+09
Quinic acid	C7 H12 O6	-0.75	192.063	0.849	4	86.1	1.50862e+09	3.67519e+07
L-Leucine	C6 H13 N O2	-0.06	131.095	0.859	2	79.2		1.22173e+09
Isoscopoletin	C10 H8 O4	-0.24	192.042	5.312	4	84.4	3.45347e+08	9.10592e+08
4-Hydroxybenzoic acid	C7 H6 O3	-1.09	138.032	1.028	30	78.3	8.46422e+08	1.67553e+07
Azelaic acid	C9 H16 O4	-244575	142.099	6.649	6	84.5	8.40923e+08
Salicylic acid	C7 H6 O3	-1.13	138.032	6.815	12	80.4	7.29209e+08
Caffeic acid	C9 H8 O4	-0.74	180.042	1.036	20	76.6	6.83701e+08	9.15589e+06
Periplocin	C36 H56 O13	66066.5	742.379	8.037	4	87.3	4.61914e+08
Adenosine	C10 H13 N5 O4	-1.37	267.096	0.819	2	77.9		4.30347e+08
Periplogenin	C23 H34 O5	-1.74	390.24	8.036	2	86.3		4.24308e+08
Nardosinone	C15 H22 O3	-0.96	250.157	7.501	2	70.2		4.19346e+08
Artemisinin	C15 H22 O5	-1.38	282.146	6.874	2	84.9		3.53795e+08
p-Coumaric acid	C9 H8 O3	-0.64	164.047	4.51	12	83	2.79476e+08
Isofraxidin	C11 H10 O5	-0.64	222.053	5.645	8	88	2.41543e+07	2.58916e+08
Vanillin	C8 H8 O3	0.03	152.047	4.697	24	86	3.07204e+07	2.22986e+08
Esculetin	C9 H6 O4	-0.94	178.026	1.087	18	73.7	2.01571e+08
Isopsoralen	C11 H6 O3	-0.33	186.032	8.938	2	74.1		2.01361e+08
Atractylenolide I	C15 H18 O2	-1.27	230.13	11.608	16	78.2		1.39825e+08
Cytidine	C9 H13 N3 O5	-2.02	243.085	0.791	2	78.5		1.34429e+08
Parthenolide	C15 H20 O3	-0.9	248.141	6.698	16	81.4		1.29232e+08
Isoguanosine	C10 H13 N5 O5	-0.08	283.092	0.831	4	70.4		1.27096e+08
Isoalantolactone	C15 H20 O2	-1.19	232.146	11.091	4	76.2		1.24871e+08
Palmatine chloride			369.157	7.701	8	80.7		1.1632e+08
Neobavaisoflavone	C20 H18 O4	-0.87	322.12	11.13	2	70.6	8.08821e+07	1.10807e+08
Ligustilide	C12 H14 O2	-0.63	190.099	5.128	12	82.1		9.31838e+07
Protocatechuic acid	C7 H6 O4	-0.63	154.027	0.925	4	73.1	9.01299e+07
Astragalin	C21 H20 O11	-0.01	448.101	5.592	34	86.1	5.05856e+07	6.96319e+07
Scutellarin	C21 H18 O12	-0.07	462.08	5.607	8	77.4	3.45459e+07	5.22118e+07
Ferulic acid	C10 H10 O4	-0.25	194.058	5.298	6	74.6	4.93265e+07
Raffinose	C18 H32 O16	91250.2	550.175	0.77	2	87	4.04575e+07
Jatrorrhizine	C20 H19 N O4	-1.21	337.131	6.877	2	73.6		3.97954e+07
Germacrone	C15 H22 O	-0.47	218.167	7.349	18	81.8		3.04571e+07
6-Gingerol	C17 H26 O4	1.17	294.183	11.338	2	83.5	2.57606e+07
Corylin	C20 H16 O4	-1.5	320.104	12.069	2	82.2		2.39416e+07
Protocatechualdehyde	C7 H6 O3	-1.43	138.031	11.827	2	75.4		2.04284e+07
Periplocymarin	C30 H46 O8	-1.4	534.319	9.856	2	86.7		1.67338e+07
Abscisic acid	C15 H20 O4	-0.26	264.136	7.76	2	79.7	1.64544e+07
Curcumol	C15 H24 O2	-0.71	236.177	8.088	10	74.7		1.60663e+07
Isochlorogenic acid C	C25 H24 O12	0.02	516.127	6.185	16	79	1.55018e+07	6.27265e+06
Naringenin	C15 H12 O5	-0.37	272.068	8.607	4	85.7	1.42286e+07
Actidione	C15 H23 N O4	0.32	281.163	7.654	2	76.2		1.34895e+07
Curdione	C15 H24 O2	-0.76	236.177	12.48	6	93.4		1.29374e+07
Camphor	C10 H16 O	118396	170.131	7.948	2	76.6		1.16534e+07
Emodin-3-methyl ether/Physcion	C16 H12 O5	-0.48	284.068	7.629	16	77.1	1.13446e+07	9.53945e+06
Morin	C15 H10 O7	-0.22	302.043	7.771	4	74.5	1.12306e+07
Bavachin	C20 H20 O4	-0.06	324.136	10.648	6	76.6	1.02101e+07	4.27269e+06
Linderalactone	C15 H16 O3	-0.69	244.11	8.115	2	77.6		1.00727e+07
Eupafolin	C16 H12 O7	1.03	316.059	8.85	4	72.5	8.43434e+06	2.05078e+06
Capsaicin	C18 H27 N O3	-0.73	305.199	11.046	2	70.2		8.3211e+06
7-Demethylsuberosin	C14 H14 O3	-0.96	230.094	9.602	2	70.1		6.94325e+06
