# Supplementary material for: Mechanisms of action of Fu Fang Gang Liu liquid in treating condyloma acuminatum by network pharmacology and experimental validation
Source: BMC Complement Med Ther. 2023 Apr 20;23:128. doi: 10.1186/s12906-023-03960-7 (PMC10116837; doi:10.1186/s12906-023-03960-7)
Supplement: Supplementary file 2 — Additional file 2. [file 12906_2023_3960_MOESM2_ESM.xlsx]

## Sheet: Sheet1
Sample Name	Total Raw Reads	Total Clean Reads	Total Clean Bases	Clean Reads Q20	Clean Reads Q30	Clean Reads Ratio	N Read Num	Adapter Read Num	Low Quality Read Num	Clean Read Num
Control_1	23.92	23.76	1.19	97.15	92.33	99.3	117157	38361	12290	23755256
Control_2	23.92	23.73	1.19	97.28	92.7	99.19	123400	59862	11413	23728389
Control_3	23.92	23.8	1.19	97.66	93.6	99.49	91058	21130	8787	23802089
Treat_1	23.92	23.76	1.19	97.43	93.03	99.32	123882	28205	10015	23760962
Treat_2	23.92	23.76	1.19	97.38	92.93	99.3	127117	28813	10932	23756202
Treat_3	19.17	19.09	0.95	97.69	93.65	99.61	46048	21986	6621	19091345
