# Supplementary material for: Mechanisms of action of Fu Fang Gang Liu liquid in treating condyloma acuminatum by network pharmacology and experimental validation
Source: BMC Complement Med Ther. 2023 Apr 20;23:128. doi: 10.1186/s12906-023-03960-7 (PMC10116837; doi:10.1186/s12906-023-03960-7)
Supplement: Supplementary file 3 — Additional file 3. [file 12906_2023_3960_MOESM3_ESM.xlsx]

## Sheet: Sheet1
ID	Herb（pinyin_name）	MOL ID	Ingredient_name	Target_name
A(DQY、GL)	DA QING YE、GANG LIU	MOL001771	poriferast-5-en-3beta-ol	PGR
A(DQY、GL)	DA QING YE、GANG LIU	MOL001771	poriferast-5-en-3beta-ol	NCOA2
B(DQY、GL)	DA QING YE、GANG LIU	MOL000358	beta-sitosterol	PGR
B(DQY、GL)	DA QING YE、GANG LIU	MOL000358	beta-sitosterol	NCOA2
B(DQY、GL)	DA QING YE、GANG LIU	MOL000358	beta-sitosterol	PTGS1
B(DQY、GL)	DA QING YE、GANG LIU	MOL000358	beta-sitosterol	PTGS2
B(DQY、GL)	DA QING YE、GANG LIU	MOL000358	beta-sitosterol	HSP90AB1
B(DQY、GL)	DA QING YE、GANG LIU	MOL000358	beta-sitosterol	PIK3CG
B(DQY、GL)	DA QING YE、GANG LIU	MOL000358	beta-sitosterol	KCNH2
B(DQY、GL)	DA QING YE、GANG LIU	MOL000358	beta-sitosterol	PRKACA
B(DQY、GL)	DA QING YE、GANG LIU	MOL000358	beta-sitosterol	DRD1
B(DQY、GL)	DA QING YE、GANG LIU	MOL000358	beta-sitosterol	CHRM3
B(DQY、GL)	DA QING YE、GANG LIU	MOL000358	beta-sitosterol	CHRM1
B(DQY、GL)	DA QING YE、GANG LIU	MOL000358	beta-sitosterol	SCN5A
B(DQY、GL)	DA QING YE、GANG LIU	MOL000358	beta-sitosterol	GABRA2
B(DQY、GL)	DA QING YE、GANG LIU	MOL000358	beta-sitosterol	CHRM4
B(DQY、GL)	DA QING YE、GANG LIU	MOL000358	beta-sitosterol	PDE3A
B(DQY、GL)	DA QING YE、GANG LIU	MOL000358	beta-sitosterol	HTR2A
B(DQY、GL)	DA QING YE、GANG LIU	MOL000358	beta-sitosterol	GABRA5
B(DQY、GL)	DA QING YE、GANG LIU	MOL000358	beta-sitosterol	ADRA1A
B(DQY、GL)	DA QING YE、GANG LIU	MOL000358	beta-sitosterol	GABRA3
B(DQY、GL)	DA QING YE、GANG LIU	MOL000358	beta-sitosterol	CHRM2
B(DQY、GL)	DA QING YE、GANG LIU	MOL000358	beta-sitosterol	ADRA1B
B(DQY、GL)	DA QING YE、GANG LIU	MOL000358	beta-sitosterol	ADRB2
B(DQY、GL)	DA QING YE、GANG LIU	MOL000358	beta-sitosterol	CHRNA2
B(DQY、GL)	DA QING YE、GANG LIU	MOL000358	beta-sitosterol	SLC6A4
B(DQY、GL)	DA QING YE、GANG LIU	MOL000358	beta-sitosterol	OPRM1
B(DQY、GL)	DA QING YE、GANG LIU	MOL000358	beta-sitosterol	GABRA1
B(DQY、GL)	DA QING YE、GANG LIU	MOL000358	beta-sitosterol	CHRNA7
B(DQY、GL)	DA QING YE、GANG LIU	MOL000358	beta-sitosterol	BCL2
B(DQY、GL)	DA QING YE、GANG LIU	MOL000358	beta-sitosterol	BAX
B(DQY、GL)	DA QING YE、GANG LIU	MOL000358	beta-sitosterol	CASP9
B(DQY、GL)	DA QING YE、GANG LIU	MOL000358	beta-sitosterol	JUN
B(DQY、GL)	DA QING YE、GANG LIU	MOL000358	beta-sitosterol	CASP3
B(DQY、GL)	DA QING YE、GANG LIU	MOL000358	beta-sitosterol	CASP8
B(DQY、GL)	DA QING YE、GANG LIU	MOL000358	beta-sitosterol	PRKCA
B(DQY、GL)	DA QING YE、GANG LIU	MOL000358	beta-sitosterol	TGFB1
B(DQY、GL)	DA QING YE、GANG LIU	MOL000358	beta-sitosterol	PON1
B(DQY、GL)	DA QING YE、GANG LIU	MOL000358	beta-sitosterol	MAP2
B(DQY、GL)	DA QING YE、GANG LIU	MOL000358	beta-sitosterol	PGR
B(DQY、GL)	DA QING YE、GANG LIU	MOL000358	beta-sitosterol	NCOA2
B(DQY、GL)	DA QING YE、GANG LIU	MOL000358	beta-sitosterol	PTGS1
B(DQY、GL)	DA QING YE、GANG LIU	MOL000358	beta-sitosterol	PTGS2
B(DQY、GL)	DA QING YE、GANG LIU	MOL000358	beta-sitosterol	HSP90AB1
B(DQY、GL)	DA QING YE、GANG LIU	MOL000358	beta-sitosterol	PIK3CG
B(DQY、GL)	DA QING YE、GANG LIU	MOL000358	beta-sitosterol	KCNH2
B(DQY、GL)	DA QING YE、GANG LIU	MOL000358	beta-sitosterol	PRKACA
B(DQY、GL)	DA QING YE、GANG LIU	MOL000358	beta-sitosterol	DRD1
B(DQY、GL)	DA QING YE、GANG LIU	MOL000358	beta-sitosterol	CHRM3
B(DQY、GL)	DA QING YE、GANG LIU	MOL000358	beta-sitosterol	CHRM1
B(DQY、GL)	DA QING YE、GANG LIU	MOL000358	beta-sitosterol	SCN5A
B(DQY、GL)	DA QING YE、GANG LIU	MOL000358	beta-sitosterol	GABRA2
B(DQY、GL)	DA QING YE、GANG LIU	MOL000358	beta-sitosterol	CHRM4
B(DQY、GL)	DA QING YE、GANG LIU	MOL000358	beta-sitosterol	PDE3A
B(DQY、GL)	DA QING YE、GANG LIU	MOL000358	beta-sitosterol	HTR2A
B(DQY、GL)	DA QING YE、GANG LIU	MOL000358	beta-sitosterol	GABRA5
B(DQY、GL)	DA QING YE、GANG LIU	MOL000358	beta-sitosterol	ADRA1A
B(DQY、GL)	DA QING YE、GANG LIU	MOL000358	beta-sitosterol	GABRA3
B(DQY、GL)	DA QING YE、GANG LIU	MOL000358	beta-sitosterol	CHRM2
B(DQY、GL)	DA QING YE、GANG LIU	MOL000358	beta-sitosterol	ADRA1B
B(DQY、GL)	DA QING YE、GANG LIU	MOL000358	beta-sitosterol	ADRB2
B(DQY、GL)	DA QING YE、GANG LIU	MOL000358	beta-sitosterol	CHRNA2
B(DQY、GL)	DA QING YE、GANG LIU	MOL000358	beta-sitosterol	SLC6A4
B(DQY、GL)	DA QING YE、GANG LIU	MOL000358	beta-sitosterol	OPRM1
B(DQY、GL)	DA QING YE、GANG LIU	MOL000358	beta-sitosterol	GABRA1
B(DQY、GL)	DA QING YE、GANG LIU	MOL000358	beta-sitosterol	CHRNA7
B(DQY、GL)	DA QING YE、GANG LIU	MOL000358	beta-sitosterol	BCL2
B(DQY、GL)	DA QING YE、GANG LIU	MOL000358	beta-sitosterol	BAX
B(DQY、GL)	DA QING YE、GANG LIU	MOL000358	beta-sitosterol	CASP9
B(DQY、GL)	DA QING YE、GANG LIU	MOL000358	beta-sitosterol	JUN
B(DQY、GL)	DA QING YE、GANG LIU	MOL000358	beta-sitosterol	CASP3
B(DQY、GL)	DA QING YE、GANG LIU	MOL000358	beta-sitosterol	CASP8
B(DQY、GL)	DA QING YE、GANG LIU	MOL000358	beta-sitosterol	PRKCA
B(DQY、GL)	DA QING YE、GANG LIU	MOL000358	beta-sitosterol	TGFB1
B(DQY、GL)	DA QING YE、GANG LIU	MOL000358	beta-sitosterol	PON1
B(DQY、GL)	DA QING YE、GANG LIU	MOL000358	beta-sitosterol	MAP2
BGZ1	BU GU ZHI	MOL000449	Stigmasterol	PGR
BGZ1	BU GU ZHI	MOL000449	Stigmasterol	NR3C2
BGZ1	BU GU ZHI	MOL000449	Stigmasterol	NCOA2
BGZ1	BU GU ZHI	MOL000449	Stigmasterol	ADH1C
BGZ1	BU GU ZHI	MOL000449	Stigmasterol	IGHG1
BGZ1	BU GU ZHI	MOL000449	Stigmasterol	RXRA
BGZ1	BU GU ZHI	MOL000449	Stigmasterol	NCOA1
BGZ1	BU GU ZHI	MOL000449	Stigmasterol	PTGS1
BGZ1	BU GU ZHI	MOL000449	Stigmasterol	PTGS2
BGZ1	BU GU ZHI	MOL000449	Stigmasterol	ADRA2A
BGZ1	BU GU ZHI	MOL000449	Stigmasterol	SLC6A2
BGZ1	BU GU ZHI	MOL000449	Stigmasterol	SLC6A3
BGZ1	BU GU ZHI	MOL000449	Stigmasterol	ADRB2
BGZ1	BU GU ZHI	MOL000449	Stigmasterol	AKR1B1
BGZ1	BU GU ZHI	MOL000449	Stigmasterol	PLAU
BGZ1	BU GU ZHI	MOL000449	Stigmasterol	LTA4H
BGZ1	BU GU ZHI	MOL000449	Stigmasterol	MAOB
BGZ1	BU GU ZHI	MOL000449	Stigmasterol	MAOA
BGZ1	BU GU ZHI	MOL000449	Stigmasterol	PRKACA
BGZ1	BU GU ZHI	MOL000449	Stigmasterol	CTRB1
BGZ1	BU GU ZHI	MOL000449	Stigmasterol	CHRM3
BGZ1	BU GU ZHI	MOL000449	Stigmasterol	CHRM1
BGZ1	BU GU ZHI	MOL000449	Stigmasterol	ADRB1
BGZ1	BU GU ZHI	MOL000449	Stigmasterol	SCN5A
BGZ1	BU GU ZHI	MOL000449	Stigmasterol	HTR2A
BGZ1	BU GU ZHI	MOL000449	Stigmasterol	ADRA1A
BGZ1	BU GU ZHI	MOL000449	Stigmasterol	GABRA3
BGZ1	BU GU ZHI	MOL000449	Stigmasterol	CHRM2
BGZ1	BU GU ZHI	MOL000449	Stigmasterol	ADRA1B
BGZ1	BU GU ZHI	MOL000449	Stigmasterol	GABRA1
BGZ1	BU GU ZHI	MOL000449	Stigmasterol	CHRNA7
BGZ2	BU GU ZHI	MOL000561	Astragalin	F10
BGZ2	BU GU ZHI	MOL000561	Astragalin	PTGS2
BGZ2	BU GU ZHI	MOL000561	Astragalin	TOP2A
BGZ2	BU GU ZHI	MOL000561	Astragalin	PRSS1
BGZ2	BU GU ZHI	MOL000561	Astragalin	NOS2
BGZ2	BU GU ZHI	MOL000561	Astragalin	PTGS1
BGZ2	BU GU ZHI	MOL000561	Astragalin	HSP90AB1
BGZ2	BU GU ZHI	MOL000561	Astragalin	PIK3CG
BGZ2	BU GU ZHI	MOL000561	Astragalin	PRKACA
BGZ2	BU GU ZHI	MOL000561	Astragalin	NCOA2
BGZ2	BU GU ZHI	MOL000561	Astragalin	F2
BGZ2	BU GU ZHI	MOL000561	Astragalin	KCNH2
BGZ2	BU GU ZHI	MOL000561	Astragalin	F7
BGZ2	BU GU ZHI	MOL000561	Astragalin	KDR
BGZ2	BU GU ZHI	MOL000561	Astragalin	DPP4
BGZ2	BU GU ZHI	MOL000561	Astragalin	CAMK1G
BGZ3	BU GU ZHI	MOL000663	Lignoceric Acid	DUOX2
BGZ3	BU GU ZHI	MOL000663	Lignoceric Acid	NCF1
BGZ4	BU GU ZHI	MOL008159	Triacontane	SHBG
BGZ5	BU GU ZHI	MOL000448	Isobavachin	NOS2
BGZ5	BU GU ZHI	MOL000448	Isobavachin	PTGS1
BGZ5	BU GU ZHI	MOL000448	Isobavachin	ESR1
BGZ5	BU GU ZHI	MOL000448	Isobavachin	SCN5A
BGZ5	BU GU ZHI	MOL000448	Isobavachin	F10
BGZ5	BU GU ZHI	MOL000448	Isobavachin	PTGS2
BGZ5	BU GU ZHI	MOL000448	Isobavachin	ADRB2
BGZ5	BU GU ZHI	MOL000448	Isobavachin	ESR2
BGZ5	BU GU ZHI	MOL000448	Isobavachin	HSP90AB1
BGZ5	BU GU ZHI	MOL000448	Isobavachin	CAMK1G
BGZ6	BU GU ZHI	MOL012237	Alexandrin	IL2
BGZ6	BU GU ZHI	MOL012237	Alexandrin	STAT3
BGZ6	BU GU ZHI	MOL012237	Alexandrin	S1PR3
BGZ6	BU GU ZHI	MOL012237	Alexandrin	S1PR1
BGZ6	BU GU ZHI	MOL012237	Alexandrin	PSEN2
BGZ6	BU GU ZHI	MOL012237	Alexandrin	S1PR5
BGZ6	BU GU ZHI	MOL012237	Alexandrin	S1PR4
BGZ6	BU GU ZHI	MOL012237	Alexandrin	RBP4
BGZ6	BU GU ZHI	MOL012237	Alexandrin	PTAFR
BGZ6	BU GU ZHI	MOL012237	Alexandrin	PFKFB3
BGZ6	BU GU ZHI	MOL012237	Alexandrin	FLT1
BGZ6	BU GU ZHI	MOL012237	Alexandrin	MET
BGZ6	BU GU ZHI	MOL012237	Alexandrin	PPM1B
BGZ6	BU GU ZHI	MOL012237	Alexandrin	PPP1CC
BGZ6	BU GU ZHI	MOL012237	Alexandrin	PPP2CA
BGZ6	BU GU ZHI	MOL012237	Alexandrin	PPP2R5A
BGZ6	BU GU ZHI	MOL012237	Alexandrin	ALOX5
BGZ6	BU GU ZHI	MOL012237	Alexandrin	HSD11B2
BGZ6	BU GU ZHI	MOL012237	Alexandrin	VCP
BGZ6	BU GU ZHI	MOL012237	Alexandrin	PTPN1
BGZ6	BU GU ZHI	MOL012237	Alexandrin	MAOA
BGZ6	BU GU ZHI	MOL012237	Alexandrin	ADORA1
BGZ6	BU GU ZHI	MOL012237	Alexandrin	ADORA2B
BGZ6	BU GU ZHI	MOL012237	Alexandrin	ADORA3
BGZ6	BU GU ZHI	MOL012237	Alexandrin	MAPK14
BGZ6	BU GU ZHI	MOL012237	Alexandrin	CDC25B
BGZ7	BU GU ZHI	MOL005009	Corylifolinin	CYP19A1
BGZ7	BU GU ZHI	MOL005009	Corylifolinin	EGFR
BGZ7	BU GU ZHI	MOL005009	Corylifolinin	AKR1B1
BGZ7	BU GU ZHI	MOL005009	Corylifolinin	CHRNA7
BGZ7	BU GU ZHI	MOL005009	Corylifolinin	NOS2
BGZ7	BU GU ZHI	MOL005009	Corylifolinin	PDPK1
BGZ7	BU GU ZHI	MOL005009	Corylifolinin	APP
BGZ7	BU GU ZHI	MOL005009	Corylifolinin	F3
BGZ7	BU GU ZHI	MOL005009	Corylifolinin	ALDH2
BGZ7	BU GU ZHI	MOL005009	Corylifolinin	MAOB
BGZ7	BU GU ZHI	MOL005009	Corylifolinin	KCNA3
BGZ7	BU GU ZHI	MOL005009	Corylifolinin	BACE1
BGZ7	BU GU ZHI	MOL005009	Corylifolinin	ALOX15
BGZ7	BU GU ZHI	MOL005009	Corylifolinin	ALOX5
BGZ7	BU GU ZHI	MOL005009	Corylifolinin	TERT
BGZ7	BU GU ZHI	MOL005009	Corylifolinin	SNCA
BGZ7	BU GU ZHI	MOL005009	Corylifolinin	ABCG2
BGZ7	BU GU ZHI	MOL005009	Corylifolinin	ABCB1
BGZ7	BU GU ZHI	MOL005009	Corylifolinin	AKR1C3
BGZ7	BU GU ZHI	MOL005009	Corylifolinin	FNTA
BGZ7	BU GU ZHI	MOL005009	Corylifolinin	HSP90B1
BGZ7	BU GU ZHI	MOL005009	Corylifolinin	HSP90AA1
BGZ7	BU GU ZHI	MOL005009	Corylifolinin	MAOA
BGZ7	BU GU ZHI	MOL005009	Corylifolinin	PTPN1
BGZ7	BU GU ZHI	MOL005009	Corylifolinin	CXCR2
BGZ7	BU GU ZHI	MOL005009	Corylifolinin	ALK
BGZ7	BU GU ZHI	MOL005009	Corylifolinin	ROCK2
BGZ7	BU GU ZHI	MOL005009	Corylifolinin	AKT1
BGZ7	BU GU ZHI	MOL005009	Corylifolinin	HSD17B2
BGZ7	BU GU ZHI	MOL005009	Corylifolinin	HSD17B1
BGZ7	BU GU ZHI	MOL005009	Corylifolinin	EGLN1
BGZ7	BU GU ZHI	MOL005009	Corylifolinin	ALOX12
BGZ7	BU GU ZHI	MOL005009	Corylifolinin	PTGES
BGZ7	BU GU ZHI	MOL005009	Corylifolinin	PTGS2
BGZ7	BU GU ZHI	MOL005009	Corylifolinin	TUBB1
BGZ7	BU GU ZHI	MOL005009	Corylifolinin	ACHE
BGZ7	BU GU ZHI	MOL005009	Corylifolinin	PLAU
BGZ7	BU GU ZHI	MOL005009	Corylifolinin	CCND1
BGZ7	BU GU ZHI	MOL005009	Corylifolinin	ODC1
BGZ7	BU GU ZHI	MOL005009	Corylifolinin	CNR2
BGZ7	BU GU ZHI	MOL005009	Corylifolinin	CTSL
DQY1	DA QING YE	MOL000017	beta-D-Glucopyranose, 1-thio-, 1-(1-methoxy-N-(sulfooxy)-1H-indole-3-ethanimidate)	F2
DQY1	DA QING YE	MOL000017	beta-D-Glucopyranose, 1-thio-, 1-(1-methoxy-N-(sulfooxy)-1H-indole-3-ethanimidate)	F10
DQY1	DA QING YE	MOL000017	beta-D-Glucopyranose, 1-thio-, 1-(1-methoxy-N-(sulfooxy)-1H-indole-3-ethanimidate)	CA2
DQY1	DA QING YE	MOL000017	beta-D-Glucopyranose, 1-thio-, 1-(1-methoxy-N-(sulfooxy)-1H-indole-3-ethanimidate)	AR
DQY11	DA QING YE	MOL002324	3-[2-sulfooxyimino-2-[(2S,3R,4S,5S,6R)-3,4,5-trihydroxy-6-(hydroxymethyl)oxan-2-yl]sulfanylethyl]indole-1-sulfonic acid	CA2
DQY12	DA QING YE	MOL002325	[[4-mesyl-1-[[(2S,3R,4S,5S,6R)-3,4,5-trihydroxy-6-methylol-tetrahydropyran-2-yl]thio]butylidene]amino] hydrogen sulfate	CA2
DQY13	DA QING YE	MOL001770	beta-Sitosterol-alpha-glucoside	IL2
DQY13	DA QING YE	MOL001770	beta-Sitosterol-alpha-glucoside	STAT3
DQY13	DA QING YE	MOL001770	beta-Sitosterol-alpha-glucoside	S1PR3
DQY13	DA QING YE	MOL001770	beta-Sitosterol-alpha-glucoside	S1PR1
DQY13	DA QING YE	MOL001770	beta-Sitosterol-alpha-glucoside	PSEN2
DQY13	DA QING YE	MOL001770	beta-Sitosterol-alpha-glucoside	S1PR5
DQY13	DA QING YE	MOL001770	beta-Sitosterol-alpha-glucoside	S1PR4
DQY13	DA QING YE	MOL001770	beta-Sitosterol-alpha-glucoside	RBP4
DQY13	DA QING YE	MOL001770	beta-Sitosterol-alpha-glucoside	PTAFR
DQY13	DA QING YE	MOL001770	beta-Sitosterol-alpha-glucoside	PFKFB3
DQY13	DA QING YE	MOL001770	beta-Sitosterol-alpha-glucoside	FLT1
DQY13	DA QING YE	MOL001770	beta-Sitosterol-alpha-glucoside	MET
DQY13	DA QING YE	MOL001770	beta-Sitosterol-alpha-glucoside	PPM1B
DQY13	DA QING YE	MOL001770	beta-Sitosterol-alpha-glucoside	PPP1CC
DQY13	DA QING YE	MOL001770	beta-Sitosterol-alpha-glucoside	PPP2CA
DQY13	DA QING YE	MOL001770	beta-Sitosterol-alpha-glucoside	PPP2R5A
DQY13	DA QING YE	MOL001770	beta-Sitosterol-alpha-glucoside	ALOX5
DQY13	DA QING YE	MOL001770	beta-Sitosterol-alpha-glucoside	HSD11B2
DQY13	DA QING YE	MOL001770	beta-Sitosterol-alpha-glucoside	VCP
DQY13	DA QING YE	MOL001770	beta-Sitosterol-alpha-glucoside	PTPN1
DQY13	DA QING YE	MOL001770	beta-Sitosterol-alpha-glucoside	MAOA
DQY13	DA QING YE	MOL001770	beta-Sitosterol-alpha-glucoside	ADORA1
DQY13	DA QING YE	MOL001770	beta-Sitosterol-alpha-glucoside	ADORA2B
DQY13	DA QING YE	MOL001770	beta-Sitosterol-alpha-glucoside	ADORA3
DQY13	DA QING YE	MOL001770	beta-Sitosterol-alpha-glucoside	MAPK14
DQY13	DA QING YE	MOL001770	beta-Sitosterol-alpha-glucoside	CDC25B
DQY14	DA QING YE	MOL002308	Indicaxanthin	SLC1A1
DQY14	DA QING YE	MOL002308	Indicaxanthin	GRB2
DQY14	DA QING YE	MOL002308	Indicaxanthin	ACE
DQY14	DA QING YE	MOL002308	Indicaxanthin	ENPEP
DQY14	DA QING YE	MOL002308	Indicaxanthin	GRIK1
DQY14	DA QING YE	MOL002308	Indicaxanthin	GCLC
DQY14	DA QING YE	MOL002308	Indicaxanthin	GRM3
DQY14	DA QING YE	MOL002308	Indicaxanthin	GRM2
DQY14	DA QING YE	MOL002308	Indicaxanthin	GRM8
DQY14	DA QING YE	MOL002308	Indicaxanthin	GRIK2
DQY14	DA QING YE	MOL002308	Indicaxanthin	GRM6
DQY14	DA QING YE	MOL002308	Indicaxanthin	GRIA2
DQY14	DA QING YE	MOL002308	Indicaxanthin	BHMT
DQY14	DA QING YE	MOL002308	Indicaxanthin	GSTK1
DQY15	DA QING YE	MOL002312	[(3S,4R,5R)-5-[[(2R,3S,4S,5R,6S)-6-(2-acetyl-5-methoxyphenoxy)-3,4,5-trihydroxyoxan-2-yl]methoxy]-3,4-dihydroxyoxolan-3-yl]methyl 3,4,5-trihydroxybenzoate	TDP1
DQY15	DA QING YE	MOL002312	[(3S,4R,5R)-5-[[(2R,3S,4S,5R,6S)-6-(2-acetyl-5-methoxyphenoxy)-3,4,5-trihydroxyoxan-2-yl]methoxy]-3,4-dihydroxyoxolan-3-yl]methyl 3,4,5-trihydroxybenzoate	EPHX2
DQY15	DA QING YE	MOL002312	[(3S,4R,5R)-5-[[(2R,3S,4S,5R,6S)-6-(2-acetyl-5-methoxyphenoxy)-3,4,5-trihydroxyoxan-2-yl]methoxy]-3,4-dihydroxyoxolan-3-yl]methyl 3,4,5-trihydroxybenzoate	CYP19A1
DQY15	DA QING YE	MOL002312	[(3S,4R,5R)-5-[[(2R,3S,4S,5R,6S)-6-(2-acetyl-5-methoxyphenoxy)-3,4,5-trihydroxyoxan-2-yl]methoxy]-3,4-dihydroxyoxolan-3-yl]methyl 3,4,5-trihydroxybenzoate	SLC5A4
DQY15	DA QING YE	MOL002312	[(3S,4R,5R)-5-[[(2R,3S,4S,5R,6S)-6-(2-acetyl-5-methoxyphenoxy)-3,4,5-trihydroxyoxan-2-yl]methoxy]-3,4-dihydroxyoxolan-3-yl]methyl 3,4,5-trihydroxybenzoate	SLC28A3
DQY15	DA QING YE	MOL002312	[(3S,4R,5R)-5-[[(2R,3S,4S,5R,6S)-6-(2-acetyl-5-methoxyphenoxy)-3,4,5-trihydroxyoxan-2-yl]methoxy]-3,4-dihydroxyoxolan-3-yl]methyl 3,4,5-trihydroxybenzoate	SLC5A2
DQY15	DA QING YE	MOL002312	[(3S,4R,5R)-5-[[(2R,3S,4S,5R,6S)-6-(2-acetyl-5-methoxyphenoxy)-3,4,5-trihydroxyoxan-2-yl]methoxy]-3,4-dihydroxyoxolan-3-yl]methyl 3,4,5-trihydroxybenzoate	ESR1
DQY15	DA QING YE	MOL002312	[(3S,4R,5R)-5-[[(2R,3S,4S,5R,6S)-6-(2-acetyl-5-methoxyphenoxy)-3,4,5-trihydroxyoxan-2-yl]methoxy]-3,4-dihydroxyoxolan-3-yl]methyl 3,4,5-trihydroxybenzoate	SERPINE1
DQY15	DA QING YE	MOL002312	[(3S,4R,5R)-5-[[(2R,3S,4S,5R,6S)-6-(2-acetyl-5-methoxyphenoxy)-3,4,5-trihydroxyoxan-2-yl]methoxy]-3,4-dihydroxyoxolan-3-yl]methyl 3,4,5-trihydroxybenzoate	PTPN2
DQY15	DA QING YE	MOL002312	[(3S,4R,5R)-5-[[(2R,3S,4S,5R,6S)-6-(2-acetyl-5-methoxyphenoxy)-3,4,5-trihydroxyoxan-2-yl]methoxy]-3,4-dihydroxyoxolan-3-yl]methyl 3,4,5-trihydroxybenzoate	SQLE
DQY15	DA QING YE	MOL002312	[(3S,4R,5R)-5-[[(2R,3S,4S,5R,6S)-6-(2-acetyl-5-methoxyphenoxy)-3,4,5-trihydroxyoxan-2-yl]methoxy]-3,4-dihydroxyoxolan-3-yl]methyl 3,4,5-trihydroxybenzoate	SLC5A1
DQY15	DA QING YE	MOL002312	[(3S,4R,5R)-5-[[(2R,3S,4S,5R,6S)-6-(2-acetyl-5-methoxyphenoxy)-3,4,5-trihydroxyoxan-2-yl]methoxy]-3,4-dihydroxyoxolan-3-yl]methyl 3,4,5-trihydroxybenzoate	SRD5A1
DQY15	DA QING YE	MOL002312	[(3S,4R,5R)-5-[[(2R,3S,4S,5R,6S)-6-(2-acetyl-5-methoxyphenoxy)-3,4,5-trihydroxyoxan-2-yl]methoxy]-3,4-dihydroxyoxolan-3-yl]methyl 3,4,5-trihydroxybenzoate	TYR
DQY16	DA QING YE	MOL002307	20-Hexadecanoylingenol	MMP13
DQY16	DA QING YE	MOL002307	20-Hexadecanoylingenol	STS
DQY16	DA QING YE	MOL002307	20-Hexadecanoylingenol	TTR
DQY16	DA QING YE	MOL002307	20-Hexadecanoylingenol	BMP2
DQY16	DA QING YE	MOL002307	20-Hexadecanoylingenol	MAPK1
DQY16	DA QING YE	MOL002307	20-Hexadecanoylingenol	CA2
DQY16	DA QING YE	MOL002307	20-Hexadecanoylingenol	APOA2
DQY16	DA QING YE	MOL002307	20-Hexadecanoylingenol	PGR
DQY16	DA QING YE	MOL002307	20-Hexadecanoylingenol	PIM1
DQY16	DA QING YE	MOL002307	20-Hexadecanoylingenol	KIF11
DQY16	DA QING YE	MOL002307	20-Hexadecanoylingenol	CMA1
DQY16	DA QING YE	MOL002307	20-Hexadecanoylingenol	ADAM17
DQY16	DA QING YE	MOL002307	20-Hexadecanoylingenol	THRB
DQY16	DA QING YE	MOL002307	20-Hexadecanoylingenol	MAPK10
DQY16	DA QING YE	MOL002307	20-Hexadecanoylingenol	MAOB
DQY16	DA QING YE	MOL002307	20-Hexadecanoylingenol	BACE1
DQY16	DA QING YE	MOL002307	20-Hexadecanoylingenol	MAPKAPK2
DQY16	DA QING YE	MOL002307	20-Hexadecanoylingenol	NR1H2
DQY16	DA QING YE	MOL002307	20-Hexadecanoylingenol	AR
DQY16	DA QING YE	MOL002307	20-Hexadecanoylingenol	CASP7
DQY16	DA QING YE	MOL002307	20-Hexadecanoylingenol	BCHE
DQY16	DA QING YE	MOL002307	20-Hexadecanoylingenol	PPIA
DQY16	DA QING YE	MOL002307	20-Hexadecanoylingenol	CTSV
DQY16	DA QING YE	MOL002307	20-Hexadecanoylingenol	ALB
DQY16	DA QING YE	MOL002307	20-Hexadecanoylingenol	FKBP1A
DQY16	DA QING YE	MOL002307	20-Hexadecanoylingenol	CHEK1
DQY16	DA QING YE	MOL002307	20-Hexadecanoylingenol	CHEK1
DQY16	DA QING YE	MOL002307	20-Hexadecanoylingenol	PPARG
DQY16	DA QING YE	MOL002307	20-Hexadecanoylingenol	CASP3
DQY16	DA QING YE	MOL002307	20-Hexadecanoylingenol	F2
DQY16	DA QING YE	MOL002307	20-Hexadecanoylingenol	GSTP1
DQY16	DA QING YE	MOL002307	20-Hexadecanoylingenol	HCK
DQY16	DA QING YE	MOL002307	20-Hexadecanoylingenol	GBA
DQY16	DA QING YE	MOL002307	20-Hexadecanoylingenol	GC
DQY16	DA QING YE	MOL002307	20-Hexadecanoylingenol	AKR1C2
DQY16	DA QING YE	MOL002307	20-Hexadecanoylingenol	CA12
DQY16	DA QING YE	MOL002307	20-Hexadecanoylingenol	EPHB4
DQY16	DA QING YE	MOL002307	20-Hexadecanoylingenol	MMP3
DQY16	DA QING YE	MOL002307	20-Hexadecanoylingenol	AMY1A
DQY16	DA QING YE	MOL002307	20-Hexadecanoylingenol	AMY1B
DQY16	DA QING YE	MOL002307	20-Hexadecanoylingenol	AMY1C
DQY16	DA QING YE	MOL002307	20-Hexadecanoylingenol	AKR1B1
DQY17	DA QING YE	MOL002314	TR-saponin A_qt	AKR1C2
DQY17	DA QING YE	MOL002314	TR-saponin A_qt	ALB
DQY17	DA QING YE	MOL002314	TR-saponin A_qt	APOA2
DQY17	DA QING YE	MOL002314	TR-saponin A_qt	AR
DQY17	DA QING YE	MOL002314	TR-saponin A_qt	BACE1
DQY17	DA QING YE	MOL002314	TR-saponin A_qt	BCHE
DQY17	DA QING YE	MOL002314	TR-saponin A_qt	BMP2
DQY17	DA QING YE	MOL002314	TR-saponin A_qt	CA12
DQY17	DA QING YE	MOL002314	TR-saponin A_qt	CA2
DQY17	DA QING YE	MOL002314	TR-saponin A_qt	CES1
DQY17	DA QING YE	MOL002314	TR-saponin A_qt	CFB
DQY17	DA QING YE	MOL002314	TR-saponin A_qt	F2
DQY17	DA QING YE	MOL002314	TR-saponin A_qt	FAP
DQY17	DA QING YE	MOL002314	TR-saponin A_qt	GBA
DQY17	DA QING YE	MOL002314	TR-saponin A_qt	GSTP1
DQY17	DA QING YE	MOL002314	TR-saponin A_qt	HCK
DQY17	DA QING YE	MOL002314	TR-saponin A_qt	HSD17B11
DQY17	DA QING YE	MOL002314	TR-saponin A_qt	ITGAL
DQY17	DA QING YE	MOL002314	TR-saponin A_qt	KDR
DQY17	DA QING YE	MOL002314	TR-saponin A_qt	KIF11
DQY17	DA QING YE	MOL002314	TR-saponin A_qt	MAOB
DQY17	DA QING YE	MOL002314	TR-saponin A_qt	MAPK10
DQY17	DA QING YE	MOL002314	TR-saponin A_qt	MAPKAPK2
DQY17	DA QING YE	MOL002314	TR-saponin A_qt	MMP13
DQY17	DA QING YE	MOL002314	TR-saponin A_qt	MMP3
DQY17	DA QING YE	MOL002314	TR-saponin A_qt	MTAP
DQY17	DA QING YE	MOL002314	TR-saponin A_qt	PGR
DQY17	DA QING YE	MOL002314	TR-saponin A_qt	PNP
DQY17	DA QING YE	MOL002314	TR-saponin A_qt	PPIA
DQY17	DA QING YE	MOL002314	TR-saponin A_qt	STS
DQY17	DA QING YE	MOL002314	TR-saponin A_qt	TREM1
DQY17	DA QING YE	MOL002314	TR-saponin A_qt	TTR
DQY18	DA QING YE	MOL002316	Thladioside H1_qt	AKR1C2
DQY18	DA QING YE	MOL002316	Thladioside H1_qt	BCHE
DQY18	DA QING YE	MOL002316	Thladioside H1_qt	BMP2
DQY18	DA QING YE	MOL002316	Thladioside H1_qt	CA2
DQY18	DA QING YE	MOL002316	Thladioside H1_qt	CCNA2
DQY18	DA QING YE	MOL002316	Thladioside H1_qt	CFB
DQY18	DA QING YE	MOL002316	Thladioside H1_qt	CHEK1
DQY18	DA QING YE	MOL002316	Thladioside H1_qt	F2
DQY18	DA QING YE	MOL002316	Thladioside H1_qt	GC
DQY18	DA QING YE	MOL002316	Thladioside H1_qt	HSD17B11
DQY18	DA QING YE	MOL002316	Thladioside H1_qt	ITGAL
DQY18	DA QING YE	MOL002316	Thladioside H1_qt	KDR
DQY18	DA QING YE	MOL002316	Thladioside H1_qt	KIF11
DQY18	DA QING YE	MOL002316	Thladioside H1_qt	MAPK10
DQY18	DA QING YE	MOL002316	Thladioside H1_qt	MAPK14
DQY18	DA QING YE	MOL002316	Thladioside H1_qt	MAPK8
DQY18	DA QING YE	MOL002316	Thladioside H1_qt	MMP3
DQY18	DA QING YE	MOL002316	Thladioside H1_qt	PIM1
DQY18	DA QING YE	MOL002316	Thladioside H1_qt	PPIA
DQY18	DA QING YE	MOL002316	Thladioside H1_qt	STS
DQY18	DA QING YE	MOL002316	Thladioside H1_qt	TTR
DQY3	DA QING YE	MOL001781	Indigo	PTGS1
DQY3	DA QING YE	MOL001781	Indigo	PTGS2
DQY3	DA QING YE	MOL001781	Indigo	RXRA
DQY3	DA QING YE	MOL001781	Indigo	CDK2
DQY3	DA QING YE	MOL001781	Indigo	PRKACA
DQY3	DA QING YE	MOL001781	Indigo	PIM1
DQY3	DA QING YE	MOL001781	Indigo	CCNA2
DQY4	DA QING YE	MOL001808	tryptanthrin	PTGS1
DQY4	DA QING YE	MOL001808	tryptanthrin	DRD1
DQY4	DA QING YE	MOL001808	tryptanthrin	CHRM3
DQY4	DA QING YE	MOL001808	tryptanthrin	CHRM1
DQY4	DA QING YE	MOL001808	tryptanthrin	SCN5A
DQY4	DA QING YE	MOL001808	tryptanthrin	CHRM5
DQY4	DA QING YE	MOL001808	tryptanthrin	PTGS2
DQY4	DA QING YE	MOL001808	tryptanthrin	HTR3A
DQY4	DA QING YE	MOL001808	tryptanthrin	RXRA
DQY4	DA QING YE	MOL001808	tryptanthrin	PDE3A
DQY4	DA QING YE	MOL001808	tryptanthrin	HTR2A
DQY4	DA QING YE	MOL001808	tryptanthrin	GABRA3
DQY4	DA QING YE	MOL001808	tryptanthrin	ADRA1B
DQY4	DA QING YE	MOL001808	tryptanthrin	SLC6A3
DQY4	DA QING YE	MOL001808	tryptanthrin	ADRB2
DQY4	DA QING YE	MOL001808	tryptanthrin	SLC6A4
DQY4	DA QING YE	MOL001808	tryptanthrin	GABRA1
DQY4	DA QING YE	MOL001808	tryptanthrin	HSP90AB1
DQY4	DA QING YE	MOL001808	tryptanthrin	PIK3CG
DQY4	DA QING YE	MOL001808	tryptanthrin	CHRNA7
DQY4	DA QING YE	MOL001808	tryptanthrin	PRKACA
DQY4	DA QING YE	MOL001808	tryptanthrin	IGHG1
DQY4	DA QING YE	MOL001808	tryptanthrin	NCOA2
DQY4	DA QING YE	MOL001808	tryptanthrin	PKIA
DQY4	DA QING YE	MOL001808	tryptanthrin	CASP3
DQY4	DA QING YE	MOL001808	tryptanthrin	ABCC1
DQY4	DA QING YE	MOL001808	tryptanthrin	HGF
DQY5	DA QING YE	MOL001810	6-(3-oxoindolin-2-ylidene)indolo[2,1-b]quinazolin-12-one	PTGS1
DQY5	DA QING YE	MOL001810	6-(3-oxoindolin-2-ylidene)indolo[2,1-b]quinazolin-12-one	ESR1
DQY5	DA QING YE	MOL001810	6-(3-oxoindolin-2-ylidene)indolo[2,1-b]quinazolin-12-one	PTGS2
DQY5	DA QING YE	MOL001810	6-(3-oxoindolin-2-ylidene)indolo[2,1-b]quinazolin-12-one	KDR
DQY5	DA QING YE	MOL001810	6-(3-oxoindolin-2-ylidene)indolo[2,1-b]quinazolin-12-one	PRSS1
DQY6	DA QING YE	MOL001986	β-sitosterol	PGR
DQY6	DA QING YE	MOL001986	β-sitosterol	NCOA2
DQY6	DA QING YE	MOL001986	β-sitosterol	NR3C2
DQY7	DA QING YE	MOL002309	indirubin	NOS2
DQY7	DA QING YE	MOL002309	indirubin	PTGS1
DQY7	DA QING YE	MOL002309	indirubin	ESR1
DQY7	DA QING YE	MOL002309	indirubin	AR
DQY7	DA QING YE	MOL002309	indirubin	PTGS2
DQY7	DA QING YE	MOL002309	indirubin	RXRA
DQY7	DA QING YE	MOL002309	indirubin	GABRA1
DQY7	DA QING YE	MOL002309	indirubin	MAPK14
DQY7	DA QING YE	MOL002309	indirubin	GSK3B
DQY7	DA QING YE	MOL002309	indirubin	HSP90AB1
DQY7	DA QING YE	MOL002309	indirubin	CDK2
DQY7	DA QING YE	MOL002309	indirubin	PIK3CG
DQY7	DA QING YE	MOL002309	indirubin	CHEK1
DQY7	DA QING YE	MOL002309	indirubin	PRKACA
DQY7	DA QING YE	MOL002309	indirubin	PIM1
DQY7	DA QING YE	MOL002309	indirubin	CCNA2
DQY7	DA QING YE	MOL002309	indirubin	CHRM1
DQY7	DA QING YE	MOL002309	indirubin	PDE3A
DQY7	DA QING YE	MOL002309	indirubin	SCN5A
DQY7	DA QING YE	MOL002309	indirubin	PPARG
DQY7	DA QING YE	MOL002309	indirubin	NOS3
DQY7	DA QING YE	MOL002309	indirubin	CA2
DQY7	DA QING YE	MOL002309	indirubin	ACHE
DQY7	DA QING YE	MOL002309	indirubin	ADRB2
DQY7	DA QING YE	MOL002309	indirubin	CHRNA7
DQY7	DA QING YE	MOL002309	indirubin	IGHG1
DQY7	DA QING YE	MOL002309	indirubin	PRSS1
DQY7	DA QING YE	MOL002309	indirubin	CYP1A1
DQY7	DA QING YE	MOL002309	indirubin	IFNG
DQY7	DA QING YE	MOL002309	indirubin	AHR
DQY7	DA QING YE	MOL002309	indirubin	CCL5
DQY7	DA QING YE	MOL002309	indirubin	NQO2
DQY7	DA QING YE	MOL002309	indirubin	CDKN3
DQY8	DA QING YE	MOL002310	Isatidine	PTGS2
DQY8	DA QING YE	MOL002310	Isatidine	CA2
DQY8	DA QING YE	MOL002310	Isatidine	NR3C1
DQY8	DA QING YE	MOL002310	Isatidine	NCOA2
DQY9	DA QING YE	MOL002311	Glycyrol	NOS2
DQY9	DA QING YE	MOL002311	Glycyrol	ESR1
DQY9	DA QING YE	MOL002311	Glycyrol	PPARG
DQY9	DA QING YE	MOL002311	Glycyrol	PTGS2
DQY9	DA QING YE	MOL002311	Glycyrol	KDR
DQY9	DA QING YE	MOL002311	Glycyrol	MAPK14
DQY9	DA QING YE	MOL002311	Glycyrol	GSK3B
DQY9	DA QING YE	MOL002311	Glycyrol	CHEK1
DQY9	DA QING YE	MOL002311	Glycyrol	PIM1
DQY9	DA QING YE	MOL002311	Glycyrol	CCNA2
DQY9	DA QING YE	MOL002311	Glycyrol	F2
EZ1	E ZHU	MOL000892	TNP00001	PGR
EZ1	E ZHU	MOL000892	TNP00001	NR3C2
EZ1	E ZHU	MOL000892	TNP00001	NR3C1
EZ1	E ZHU	MOL000892	TNP00001	NCOA2
EZ2	E ZHU	MOL000296	hederagenin	PGR
EZ2	E ZHU	MOL000296	hederagenin	NCOA2
EZ2	E ZHU	MOL000296	hederagenin	CHRM3
EZ2	E ZHU	MOL000296	hederagenin	CHRM1
EZ2	E ZHU	MOL000296	hederagenin	GABRA2
EZ2	E ZHU	MOL000296	hederagenin	GABRA3
EZ2	E ZHU	MOL000296	hederagenin	CHRM2
EZ2	E ZHU	MOL000296	hederagenin	ADRA1B
EZ2	E ZHU	MOL000296	hederagenin	GABRA1
EZ2	E ZHU	MOL000296	hederagenin	GRIA2
EZ2	E ZHU	MOL000296	hederagenin	GABRA6
EZ2	E ZHU	MOL000296	hederagenin	GABRA5
EZ2	E ZHU	MOL000296	hederagenin	IGHG1
EZ2	E ZHU	MOL000296	hederagenin	ADH1B
EZ2	E ZHU	MOL000296	hederagenin	ADH1C
EZ2	E ZHU	MOL000296	hederagenin	LYZL6
EZ2	E ZHU	MOL000296	hederagenin	PTGS1
EZ2	E ZHU	MOL000296	hederagenin	SCN5A
EZ2	E ZHU	MOL000296	hederagenin	PTGS2
EZ2	E ZHU	MOL000296	hederagenin	RXRA
EZ2	E ZHU	MOL000296	hederagenin	PDE3A
EZ2	E ZHU	MOL000296	hederagenin	SLC6A2
EZ3	E ZHU	MOL000893	difurocumenone	PTGS1
EZ3	E ZHU	MOL000893	difurocumenone	AR
EZ3	E ZHU	MOL000893	difurocumenone	PTGS2
EZ3	E ZHU	MOL000893	difurocumenone	CA2
EZ3	E ZHU	MOL000893	difurocumenone	PTPN1
EZ3	E ZHU	MOL000893	difurocumenone	HSP90AB1
EZ3	E ZHU	MOL000893	difurocumenone	PIK3CG
EZ3	E ZHU	MOL000893	difurocumenone	PRKACA
EZ3	E ZHU	MOL000893	difurocumenone	NCOA2
EZ4	E ZHU	MOL000887	demethoxycurrcumin	F10
EZ4	E ZHU	MOL000887	demethoxycurrcumin	TOP2A
EZ5	E ZHU	MOL000295	alexandrin	PTGS2
EZ5	E ZHU	MOL000295	alexandrin	PGR
EZ5	E ZHU	MOL000295	alexandrin	NR3C2
EZ5	E ZHU	MOL000295	alexandrin	NCOA2
EZ5	E ZHU	MOL000295	alexandrin	NCOA1
EZ5	E ZHU	MOL000295	alexandrin	ADH1C
EZ5	E ZHU	MOL000295	alexandrin	LYZL6
EZ5	E ZHU	MOL000295	alexandrin	PRSS3
EZ5	E ZHU	MOL000295	alexandrin	TOP2A
EZ5	E ZHU	MOL000295	alexandrin	PTGS1
EZ5	E ZHU	MOL000295	alexandrin	PYGM
EZ5	E ZHU	MOL000295	alexandrin	HSP90AB1
EZ5	E ZHU	MOL000295	alexandrin	PIK3CG
EZ6	E ZHU	MOL000888	demethoxycurrcumin	NR3C1
EZ6	E ZHU	MOL000888	demethoxycurrcumin	PGR
EZ7	E ZHU	MOL000940	bisdemethoxycurcumin	BACE1
EZ7	E ZHU	MOL000940	bisdemethoxycurcumin	MAOA
EZ7	E ZHU	MOL000940	bisdemethoxycurcumin	APP
EZ7	E ZHU	MOL000940	bisdemethoxycurcumin	EP300
EZ7	E ZHU	MOL000940	bisdemethoxycurcumin	PTGES
EZ7	E ZHU	MOL000940	bisdemethoxycurcumin	TLR9
EZ7	E ZHU	MOL000940	bisdemethoxycurcumin	F3
EZ7	E ZHU	MOL000940	bisdemethoxycurcumin	HSD11B1
EZ7	E ZHU	MOL000940	bisdemethoxycurcumin	TOP2A
EZ7	E ZHU	MOL000940	bisdemethoxycurcumin	SRC
EZ7	E ZHU	MOL000940	bisdemethoxycurcumin	GLO1
EZ7	E ZHU	MOL000940	bisdemethoxycurcumin	IKBKG
EZ7	E ZHU	MOL000940	bisdemethoxycurcumin	PLCG1
EZ7	E ZHU	MOL000940	bisdemethoxycurcumin	EEF2K
EZ7	E ZHU	MOL000940	bisdemethoxycurcumin	ALOX5
EZ7	E ZHU	MOL000940	bisdemethoxycurcumin	CDK5R1
EZ7	E ZHU	MOL000940	bisdemethoxycurcumin	HSD17B2
EZ7	E ZHU	MOL000940	bisdemethoxycurcumin	HSD17B1
EZ7	E ZHU	MOL000940	bisdemethoxycurcumin	CDK1
EZ7	E ZHU	MOL000940	bisdemethoxycurcumin	AURKA
EZ7	E ZHU	MOL000940	bisdemethoxycurcumin	MTOR
EZ7	E ZHU	MOL000940	bisdemethoxycurcumin	SERPINE1
EZ7	E ZHU	MOL000940	bisdemethoxycurcumin	GSK3B
EZ7	E ZHU	MOL000940	bisdemethoxycurcumin	EGFR
EZ7	E ZHU	MOL000940	bisdemethoxycurcumin	MMP13
EZ7	E ZHU	MOL000940	bisdemethoxycurcumin	CTSL
EZ7	E ZHU	MOL000940	bisdemethoxycurcumin	MMP8
EZ7	E ZHU	MOL000940	bisdemethoxycurcumin	CA7
EZ7	E ZHU	MOL000940	bisdemethoxycurcumin	CA1
EZ7	E ZHU	MOL000940	bisdemethoxycurcumin	CA6
EZ7	E ZHU	MOL000940	bisdemethoxycurcumin	CA14
EZ7	E ZHU	MOL000940	bisdemethoxycurcumin	CA9
EZ7	E ZHU	MOL000940	bisdemethoxycurcumin	CA4
EZ7	E ZHU	MOL000940	bisdemethoxycurcumin	CA5B
EZ7	E ZHU	MOL000940	bisdemethoxycurcumin	CA5A
EZ7	E ZHU	MOL000940	bisdemethoxycurcumin	BMP1
EZ7	E ZHU	MOL000940	bisdemethoxycurcumin	NFE2L2
EZ7	E ZHU	MOL000940	bisdemethoxycurcumin	PTGS1
EZ7	E ZHU	MOL000940	bisdemethoxycurcumin	MET
EZ7	E ZHU	MOL000940	bisdemethoxycurcumin	RPS6KB1
EZ7	E ZHU	MOL000940	bisdemethoxycurcumin	TOP1
EZ7	E ZHU	MOL000940	bisdemethoxycurcumin	AURKB
EZ7	E ZHU	MOL000940	bisdemethoxycurcumin	RAF1
EZ7	E ZHU	MOL000940	bisdemethoxycurcumin	BRAF
EZ7	E ZHU	MOL000940	bisdemethoxycurcumin	DNM1
EZ7	E ZHU	MOL000940	bisdemethoxycurcumin	ABL1
EZ7	E ZHU	MOL000940	bisdemethoxycurcumin	PDGFRB
EZ7	E ZHU	MOL000940	bisdemethoxycurcumin	FLT3
EZ7	E ZHU	MOL000940	bisdemethoxycurcumin	PIM1
EZ7	E ZHU	MOL000940	bisdemethoxycurcumin	AGTR1
EZ7	E ZHU	MOL000940	bisdemethoxycurcumin	CLK3
EZ7	E ZHU	MOL000940	bisdemethoxycurcumin	CHEK1
EZ7	E ZHU	MOL000940	bisdemethoxycurcumin	PDK1
EZ7	E ZHU	MOL000940	bisdemethoxycurcumin	GLI2
EZ7	E ZHU	MOL000940	bisdemethoxycurcumin	GLI1
EZ7	E ZHU	MOL000940	bisdemethoxycurcumin	WEE1
EZ7	E ZHU	MOL000940	bisdemethoxycurcumin	CHEK2
EZ7	E ZHU	MOL000940	bisdemethoxycurcumin	ALPL
EZ7	E ZHU	MOL000940	bisdemethoxycurcumin	HSP90AA1
EZ7	E ZHU	MOL000940	bisdemethoxycurcumin	MCL1
EZ7	E ZHU	MOL000940	bisdemethoxycurcumin	TYR
EZ7	E ZHU	MOL000940	bisdemethoxycurcumin	ABCC1
EZ7	E ZHU	MOL000940	bisdemethoxycurcumin	ROCK2
EZ7	E ZHU	MOL000940	bisdemethoxycurcumin	DPP4
EZ7	E ZHU	MOL000940	bisdemethoxycurcumin	PLK1
EZ7	E ZHU	MOL000940	bisdemethoxycurcumin	AKR1B1
EZ7	E ZHU	MOL000940	bisdemethoxycurcumin	STAT6
EZ7	E ZHU	MOL000940	bisdemethoxycurcumin	ESR1
EZ8	E ZHU	MOL000906	wenjine	AKR1B1
EZ8	E ZHU	MOL000906	wenjine	AKR1C2
EZ8	E ZHU	MOL000906	wenjine	ALB
EZ8	E ZHU	MOL000906	wenjine	BCHE
EZ8	E ZHU	MOL000906	wenjine	CES1
EZ8	E ZHU	MOL000906	wenjine	CYP19A1
EZ8	E ZHU	MOL000906	wenjine	F2
EZ8	E ZHU	MOL000906	wenjine	GSTP1
EZ8	E ZHU	MOL000906	wenjine	LTA4H
EZ8	E ZHU	MOL000906	wenjine	MAPKAPK2
EZ8	E ZHU	MOL000906	wenjine	MMP13
EZ8	E ZHU	MOL000906	wenjine	MMP3
EZ8	E ZHU	MOL000906	wenjine	QPCT
EZ8	E ZHU	MOL000906	wenjine	THRB
EZ8	E ZHU	MOL000906	wenjine	TREM1
GL1	GANG LIU	MOL000012	Arachic acid	PTGS1
GL1	GANG LIU	MOL000012	Arachic acid	PTGS2
GL1	GANG LIU	MOL000012	Arachic acid	F7
GL1	GANG LIU	MOL000012	Arachic acid	PTPN1
GL1	GANG LIU	MOL000012	Arachic acid	HSP90AB1
GL1	GANG LIU	MOL000012	Arachic acid	PIK3CG
GL1	GANG LIU	MOL000012	Arachic acid	IGHG1
GL1	GANG LIU	MOL000012	Arachic acid	NCOA2
GL10	GANG LIU	MOL000511	ursolic acid	PLAU
GL10	GANG LIU	MOL000511	ursolic acid	CTSB
GL10	GANG LIU	MOL000511	ursolic acid	RELA
GL10	GANG LIU	MOL000511	ursolic acid	STAT3
GL10	GANG LIU	MOL000511	ursolic acid	VEGFA
GL10	GANG LIU	MOL000511	ursolic acid	CCND1
GL10	GANG LIU	MOL000511	ursolic acid	BCL2
GL10	GANG LIU	MOL000511	ursolic acid	BCL2L12
GL10	GANG LIU	MOL000511	ursolic acid	FOS
GL10	GANG LIU	MOL000511	ursolic acid	CDKN1A
GL10	GANG LIU	MOL000511	ursolic acid	BAX
GL10	GANG LIU	MOL000511	ursolic acid	CASP9
GL10	GANG LIU	MOL000511	ursolic acid	MMP2
GL10	GANG LIU	MOL000511	ursolic acid	MMP9
GL10	GANG LIU	MOL000511	ursolic acid	CDK4
GL10	GANG LIU	MOL000511	ursolic acid	TNF
GL10	GANG LIU	MOL000511	ursolic acid	JUN
GL10	GANG LIU	MOL000511	ursolic acid	IL6
GL10	GANG LIU	MOL000511	ursolic acid	CDK6
GL10	GANG LIU	MOL000511	ursolic acid	CASP3
GL10	GANG LIU	MOL000511	ursolic acid	TP53
GL10	GANG LIU	MOL000511	ursolic acid	MAPK8
GL10	GANG LIU	MOL000511	ursolic acid	PTGS2
GL10	GANG LIU	MOL000511	ursolic acid	NFKBIA
GL10	GANG LIU	MOL000511	ursolic acid	CASP8
GL10	GANG LIU	MOL000511	ursolic acid	FASN
GL10	GANG LIU	MOL000511	ursolic acid	MMP1
GL10	GANG LIU	MOL000511	ursolic acid	MMP3
GL10	GANG LIU	MOL000511	ursolic acid	FGF2
GL10	GANG LIU	MOL000511	ursolic acid	MMP10
GL10	GANG LIU	MOL000511	ursolic acid	ICAM1
GL10	GANG LIU	MOL000511	ursolic acid	IL1B
GL10	GANG LIU	MOL000511	ursolic acid	CREB1
GL10	GANG LIU	MOL000511	ursolic acid	SELE
GL10	GANG LIU	MOL000511	ursolic acid	PTGER3
GL10	GANG LIU	MOL000511	ursolic acid	PTGS1
GL10	GANG LIU	MOL000511	ursolic acid	MCL1
GL10	GANG LIU	MOL000511	ursolic acid	PRKCG
GL10	GANG LIU	MOL000511	ursolic acid	ATF2
GL10	GANG LIU	MOL000511	ursolic acid	CSF2
GL10	GANG LIU	MOL000511	ursolic acid	PECAM1
GL10	GANG LIU	MOL000511	ursolic acid	MAPK8IP2
GL10	GANG LIU	MOL000511	ursolic acid	BIRC5
GL10	GANG LIU	MOL000511	ursolic acid	PTPN6
GL10	GANG LIU	MOL000511	ursolic acid	GAP43
GL10	GANG LIU	MOL000511	ursolic acid	DUOX2
GL10	GANG LIU	MOL000511	ursolic acid	NOS3
GL10	GANG LIU	MOL000511	ursolic acid	PTPN1
GL10	GANG LIU	MOL000511	ursolic acid	INPPL1
GL10	GANG LIU	MOL000511	ursolic acid	LITAF
GL10	GANG LIU	MOL000511	ursolic acid	CCND2
GL10	GANG LIU	MOL000511	ursolic acid	FASLG
GL10	GANG LIU	MOL000511	ursolic acid	CASP1
GL10	GANG LIU	MOL000511	ursolic acid	ENPP7
GL11	GANG LIU	MOL000520	alpha-amyrin	PGR
GL11	GANG LIU	MOL000520	alpha-amyrin	PTGS2
GL11	GANG LIU	MOL000520	alpha-amyrin	MAPK10
GL11	GANG LIU	MOL000520	alpha-amyrin	PRKACA
GL11	GANG LIU	MOL000520	alpha-amyrin	RELA
GL11	GANG LIU	MOL000520	alpha-amyrin	MAPK1
GL11	GANG LIU	MOL000520	alpha-amyrin	PRKCB
GL12	GANG LIU	MOL005645	21-O-Methyl-5,14-pregndiene-3β,14β,17β,21-tetrol-20-one	PGR
GL12	GANG LIU	MOL005645	21-O-Methyl-5,14-pregndiene-3β,14β,17β,21-tetrol-20-one	NR3C2
GL12	GANG LIU	MOL005645	21-O-Methyl-5,14-pregndiene-3β,14β,17β,21-tetrol-20-one	NR3C1
GL12	GANG LIU	MOL005645	21-O-Methyl-5,14-pregndiene-3β,14β,17β,21-tetrol-20-one	NCOA2
GL12	GANG LIU	MOL005645	21-O-Methyl-5,14-pregndiene-3β,14β,17β,21-tetrol-20-one	NCOA1
GL13	GANG LIU	MOL005646	21-O-Methyl-5-pregnene-3beta,14beta,17beta,20,21-pentol	NR3C2
GL13	GANG LIU	MOL005646	21-O-Methyl-5-pregnene-3beta,14beta,17beta,20,21-pentol	NCOA2
GL13	GANG LIU	MOL005646	21-O-Methyl-5-pregnene-3beta,14beta,17beta,20,21-pentol	NCOA1
GL14	GANG LIU	MOL005652	Glycoside K_qt	PGR
GL14	GANG LIU	MOL005652	Glycoside K_qt	NR3C2
GL14	GANG LIU	MOL005652	Glycoside K_qt	NCOA2
GL14	GANG LIU	MOL005652	Glycoside K_qt	NCOA1
GL15	GANG LIU	MOL005656	Glycozolidal	PTGS1
GL15	GANG LIU	MOL005656	Glycozolidal	PTGS2
GL15	GANG LIU	MOL005656	Glycozolidal	RXRA
GL15	GANG LIU	MOL005656	Glycozolidal	ADRB2
GL15	GANG LIU	MOL005656	Glycozolidal	PRKACA
GL15	GANG LIU	MOL005656	Glycozolidal	PKIA
GL16	GANG LIU	MOL005660	Periplogenin-3-O-alpha-L-rhamnopyranoside_qt	NR3C2
GL17	GANG LIU	MOL005664	glycoside E_qt	PGR
GL17	GANG LIU	MOL005664	glycoside E_qt	NR3C2
GL17	GANG LIU	MOL005664	glycoside E_qt	NCOA2
GL17	GANG LIU	MOL005664	glycoside E_qt	NCOA1
GL18	GANG LIU	MOL005666	Periplocoside M_qt	NR3C1
GL19	GANG LIU	MOL005683	delta 5-Pregnenetriol	PGR
GL19	GANG LIU	MOL005683	delta 5-Pregnenetriol	NR3C2
GL19	GANG LIU	MOL005683	delta 5-Pregnenetriol	NCOA2
GL19	GANG LIU	MOL005683	delta 5-Pregnenetriol	NCOA1
GL20	GANG LIU	MOL005688	periplocin_qt	PGR
GL20	GANG LIU	MOL005688	periplocin_qt	NR3C2
GL20	GANG LIU	MOL005688	periplocin_qt	NCOA1
GL21	GANG LIU	MOL005690	periplocymarin_qt	NR3C2
GL22	GANG LIU	MOL005693	xysmalogenin	PGR
GL22	GANG LIU	MOL005693	xysmalogenin	NR3C2
GL22	GANG LIU	MOL005693	xysmalogenin	NCOA2
GL22	GANG LIU	MOL005693	xysmalogenin	NCOA1
GL23	GANG LIU	MOL000361	Amyrin	AR
GL23	GANG LIU	MOL000361	Amyrin	PTPN1
GL23	GANG LIU	MOL000361	Amyrin	ACHE
GL23	GANG LIU	MOL000361	Amyrin	CYP2C19
GL23	GANG LIU	MOL000361	Amyrin	NR1I3
GL23	GANG LIU	MOL000361	Amyrin	SLC6A2
GL23	GANG LIU	MOL000361	Amyrin	BCHE
GL23	GANG LIU	MOL000361	Amyrin	CYP19A1
GL23	GANG LIU	MOL000361	Amyrin	CHRM2
GL23	GANG LIU	MOL000361	Amyrin	CYP51A1
GL23	GANG LIU	MOL000361	Amyrin	HMGCR
GL23	GANG LIU	MOL000361	Amyrin	NPC1L1
GL23	GANG LIU	MOL000361	Amyrin	ESR1
GL23	GANG LIU	MOL000361	Amyrin	SLC6A4
GL23	GANG LIU	MOL000361	Amyrin	SREBF2
GL23	GANG LIU	MOL000361	Amyrin	CYP17A1
GL23	GANG LIU	MOL000361	Amyrin	NR1H3
GL23	GANG LIU	MOL000361	Amyrin	RORC
GL23	GANG LIU	MOL000361	Amyrin	PTPN6
GL23	GANG LIU	MOL000361	Amyrin	PTPN2
GL23	GANG LIU	MOL000361	Amyrin	SQLE
GL23	GANG LIU	MOL000361	Amyrin	PREP
GL23	GANG LIU	MOL000361	Amyrin	PTGES
GL23	GANG LIU	MOL000361	Amyrin	ESR2
GL23	GANG LIU	MOL000361	Amyrin	CDC25A
GL23	GANG LIU	MOL000361	Amyrin	SHBG
GL23	GANG LIU	MOL000361	Amyrin	HSD11B1
GL23	GANG LIU	MOL000361	Amyrin	FABP4
GL23	GANG LIU	MOL000361	Amyrin	PPARG
GL23	GANG LIU	MOL000361	Amyrin	PPARA
GL23	GANG LIU	MOL000361	Amyrin	TERT
GL23	GANG LIU	MOL000361	Amyrin	FABP3
GL23	GANG LIU	MOL000361	Amyrin	FABP5
GL23	GANG LIU	MOL000361	Amyrin	PPARD
GL23	GANG LIU	MOL000361	Amyrin	FABP1
GL23	GANG LIU	MOL000361	Amyrin	CDC25B
GL23	GANG LIU	MOL000361	Amyrin	CES2
GL23	GANG LIU	MOL000361	Amyrin	SCD
GL23	GANG LIU	MOL000361	Amyrin	POLB
GL23	GANG LIU	MOL000361	Amyrin	SERPINA6
GL23	GANG LIU	MOL000361	Amyrin	PTPRF
GL23	GANG LIU	MOL000361	Amyrin	PLA2G1B
GL23	GANG LIU	MOL000361	Amyrin	ACP1
GL23	GANG LIU	MOL000361	Amyrin	AKR1B10
GL23	GANG LIU	MOL000361	Amyrin	HSD11B2
GL23	GANG LIU	MOL000361	Amyrin	CNR1
GL23	GANG LIU	MOL000361	Amyrin	CD81
GL23	GANG LIU	MOL000361	Amyrin	MAPK3
GL23	GANG LIU	MOL000361	Amyrin	PTPN11
GL23	GANG LIU	MOL000361	Amyrin	CHRM4
GL23	GANG LIU	MOL000361	Amyrin	VDR
GL23	GANG LIU	MOL000361	Amyrin	UGT2B7
GL23	GANG LIU	MOL000361	Amyrin	NOS2
GL24	GANG LIU	MOL000399	Docosanoate	FFAR1
GL24	GANG LIU	MOL000399	Docosanoate	FABP4
GL24	GANG LIU	MOL000399	Docosanoate	FABP3
GL24	GANG LIU	MOL000399	Docosanoate	FABP5
GL24	GANG LIU	MOL000399	Docosanoate	FABP2
GL24	GANG LIU	MOL000399	Docosanoate	PPARA
GL24	GANG LIU	MOL000399	Docosanoate	PPARD
GL24	GANG LIU	MOL000399	Docosanoate	HSD11B1
GL24	GANG LIU	MOL000399	Docosanoate	SLC22A6
GL24	GANG LIU	MOL000399	Docosanoate	AR
GL24	GANG LIU	MOL000399	Docosanoate	VDR
GL24	GANG LIU	MOL000399	Docosanoate	POLB
GL24	GANG LIU	MOL000399	Docosanoate	GPBAR1
GL24	GANG LIU	MOL000399	Docosanoate	AKR1B10
GL24	GANG LIU	MOL000399	Docosanoate	KDM2A
GL24	GANG LIU	MOL000399	Docosanoate	PHF8
GL24	GANG LIU	MOL000399	Docosanoate	KDM5C
GL24	GANG LIU	MOL000399	Docosanoate	UGT2B7
GL24	GANG LIU	MOL000399	Docosanoate	CDC25A
GL24	GANG LIU	MOL000399	Docosanoate	NR1H4
GL24	GANG LIU	MOL000399	Docosanoate	CYP19A1
GL24	GANG LIU	MOL000399	Docosanoate	SERPINA6
GL24	GANG LIU	MOL000399	Docosanoate	SHBG
GL24	GANG LIU	MOL000399	Docosanoate	HSD17B3
GL24	GANG LIU	MOL000399	Docosanoate	G6PD
GL24	GANG LIU	MOL000399	Docosanoate	GABBR1
GL24	GANG LIU	MOL000399	Docosanoate	PTGFR
GL24	GANG LIU	MOL000399	Docosanoate	GABRA2
GL24	GANG LIU	MOL000399	Docosanoate	HSD11B2
GL24	GANG LIU	MOL000399	Docosanoate	HAO1
GL24	GANG LIU	MOL000399	Docosanoate	CA2
GL24	GANG LIU	MOL000399	Docosanoate	CA1
GL24	GANG LIU	MOL000399	Docosanoate	NPC1L1
GL24	GANG LIU	MOL000399	Docosanoate	PLG
GL24	GANG LIU	MOL000399	Docosanoate	GSTK1
GL24	GANG LIU	MOL000399	Docosanoate	LTA4H
GL24	GANG LIU	MOL000399	Docosanoate	PTGER2
GL24	GANG LIU	MOL000399	Docosanoate	FNTA
GL24	GANG LIU	MOL000399	Docosanoate	CDC45
GL24	GANG LIU	MOL000399	Docosanoate	PTPRC
GL24	GANG LIU	MOL000399	Docosanoate	EPHX2
GL24	GANG LIU	MOL000399	Docosanoate	CACNA2D1
GL24	GANG LIU	MOL000399	Docosanoate	EPHX1
GL24	GANG LIU	MOL000399	Docosanoate	CHRNA7
GL24	GANG LIU	MOL000399	Docosanoate	PTPN1
GL24	GANG LIU	MOL000399	Docosanoate	SAE1
GL24	GANG LIU	MOL000399	Docosanoate	GRM5
GL24	GANG LIU	MOL000399	Docosanoate	PTGES
GL24	GANG LIU	MOL000399	Docosanoate	FDFT1
GL25	GANG LIU	MOL000530	Lupeol acetate	HSD11B1
GL25	GANG LIU	MOL000530	Lupeol acetate	PREP
GL25	GANG LIU	MOL000530	Lupeol acetate	ACHE
GL25	GANG LIU	MOL000530	Lupeol acetate	PTPN1
GL25	GANG LIU	MOL000530	Lupeol acetate	TAS2R31
GL25	GANG LIU	MOL000530	Lupeol acetate	F2
GL25	GANG LIU	MOL000530	Lupeol acetate	PRSS1
GL25	GANG LIU	MOL000530	Lupeol acetate	CTRC
GL25	GANG LIU	MOL000530	Lupeol acetate	VDR
GL25	GANG LIU	MOL000530	Lupeol acetate	C5AR1
GL25	GANG LIU	MOL000530	Lupeol acetate	CES2
GL25	GANG LIU	MOL000530	Lupeol acetate	TNKS
GL25	GANG LIU	MOL000530	Lupeol acetate	PTGS2
GL25	GANG LIU	MOL000530	Lupeol acetate	HSD11B2
GL25	GANG LIU	MOL000530	Lupeol acetate	ATP12A
GL25	GANG LIU	MOL000530	Lupeol acetate	TRPV1
GL25	GANG LIU	MOL000530	Lupeol acetate	AR
GL25	GANG LIU	MOL000530	Lupeol acetate	BRD4
GL25	GANG LIU	MOL000530	Lupeol acetate	BRD2
GL25	GANG LIU	MOL000530	Lupeol acetate	BRD3
GL25	GANG LIU	MOL000530	Lupeol acetate	QPCT
GL26	GANG LIU	MOL000551	Hederagenol	CD81
GL26	GANG LIU	MOL000551	Hederagenol	PTPN1
GL26	GANG LIU	MOL000551	Hederagenol	POLB
GL26	GANG LIU	MOL000551	Hederagenol	HSD11B1
GL26	GANG LIU	MOL000551	Hederagenol	AKR1B10
GL26	GANG LIU	MOL000551	Hederagenol	RORC
GL26	GANG LIU	MOL000551	Hederagenol	PTPRF
GL26	GANG LIU	MOL000551	Hederagenol	PTPN2
GL26	GANG LIU	MOL000551	Hederagenol	ACP1
GL26	GANG LIU	MOL000551	Hederagenol	PLA2G1B
GL26	GANG LIU	MOL000551	Hederagenol	CDC25B
GL26	GANG LIU	MOL000551	Hederagenol	PDE4D
GL26	GANG LIU	MOL000551	Hederagenol	PTGES
GL26	GANG LIU	MOL000551	Hederagenol	PTPN6
GL26	GANG LIU	MOL000551	Hederagenol	NOS2
GL26	GANG LIU	MOL000551	Hederagenol	CES2
GL26	GANG LIU	MOL000551	Hederagenol	FABP1
GL26	GANG LIU	MOL000551	Hederagenol	TERT
GL26	GANG LIU	MOL000551	Hederagenol	SCD
GL26	GANG LIU	MOL000551	Hederagenol	PREP
GL26	GANG LIU	MOL000551	Hederagenol	PPARG
GL26	GANG LIU	MOL000551	Hederagenol	LTB4R
GL26	GANG LIU	MOL000551	Hederagenol	CDC25A
GL26	GANG LIU	MOL000551	Hederagenol	FNTA FNTB
GL26	GANG LIU	MOL000551	Hederagenol	CYP19A1
GL26	GANG LIU	MOL000551	Hederagenol	ALOX5
GL26	GANG LIU	MOL000551	Hederagenol	PTGS2
GL26	GANG LIU	MOL000551	Hederagenol	FAAH
GL26	GANG LIU	MOL000551	Hederagenol	PPARA
GL26	GANG LIU	MOL000551	Hederagenol	PPARD
GL26	GANG LIU	MOL000551	Hederagenol	NR3C2
GL26	GANG LIU	MOL000551	Hederagenol	AR
GL26	GANG LIU	MOL000551	Hederagenol	HSD11B2
GL26	GANG LIU	MOL000551	Hederagenol	SERPINA6
GL26	GANG LIU	MOL000551	Hederagenol	SHBG
GL26	GANG LIU	MOL000551	Hederagenol	G6PD
GL26	GANG LIU	MOL000551	Hederagenol	CYP51A1
GL26	GANG LIU	MOL000551	Hederagenol	FABP4
GL26	GANG LIU	MOL000551	Hederagenol	FABP3
GL26	GANG LIU	MOL000551	Hederagenol	FABP5
GL26	GANG LIU	MOL000551	Hederagenol	PTGS1
GL26	GANG LIU	MOL000551	Hederagenol	ESR2
GL26	GANG LIU	MOL000551	Hederagenol	PTPN11
GL26	GANG LIU	MOL000551	Hederagenol	NPC1L1
GL26	GANG LIU	MOL000551	Hederagenol	SIGMAR1
GL26	GANG LIU	MOL000551	Hederagenol	CYP17A1
GL26	GANG LIU	MOL000551	Hederagenol	NR3C1
GL26	GANG LIU	MOL000551	Hederagenol	HMGCR
GL26	GANG LIU	MOL000551	Hederagenol	SLC6A3
GL26	GANG LIU	MOL000551	Hederagenol	ADORA3
GL26	GANG LIU	MOL000551	Hederagenol	PTGER2
GL26	GANG LIU	MOL000551	Hederagenol	PGR
GL26	GANG LIU	MOL000551	Hederagenol	SLC6A4
GL26	GANG LIU	MOL000551	Hederagenol	TOP1
GL26	GANG LIU	MOL000551	Hederagenol	PRKCH
GL26	GANG LIU	MOL000551	Hederagenol	NR1H3
GL26	GANG LIU	MOL000551	Hederagenol	PTGER4
GL26	GANG LIU	MOL000551	Hederagenol	AMPD2
GL26	GANG LIU	MOL000551	Hederagenol	GRIK1
GL26	GANG LIU	MOL000551	Hederagenol	CHRM2
GL26	GANG LIU	MOL000551	Hederagenol	SLC6A2
GL26	GANG LIU	MOL000551	Hederagenol	GRIK2
GL26	GANG LIU	MOL000551	Hederagenol	GPBAR1
GL26	GANG LIU	MOL000551	Hederagenol	PTGDR2
GL26	GANG LIU	MOL000551	Hederagenol	NR1H4
GL26	GANG LIU	MOL000551	Hederagenol	PTGIR
GL26	GANG LIU	MOL000551	Hederagenol	IL6
GL26	GANG LIU	MOL000551	Hederagenol	GLUL
GL26	GANG LIU	MOL000551	Hederagenol	AGTR1
GL26	GANG LIU	MOL000551	Hederagenol	RORA
GL26	GANG LIU	MOL000551	Hederagenol	ALOX5AP
GL26	GANG LIU	MOL000551	Hederagenol	BCHE
GL27	GANG LIU	MOL005650	[(3S,8S,9S,10R,13S,14S,17S)-17-(1-hydroxyethyl)-10,13-dimethyl-2,3,4,7,8,9,11,12,14,15,16,17-dodecahydro-1H-cyclopenta[a]phenanthren-3-yl] acetate	CYP17A1
GL27	GANG LIU	MOL005650	[(3S,8S,9S,10R,13S,14S,17S)-17-(1-hydroxyethyl)-10,13-dimethyl-2,3,4,7,8,9,11,12,14,15,16,17-dodecahydro-1H-cyclopenta[a]phenanthren-3-yl] acetate	CYP19A1
GL27	GANG LIU	MOL005650	[(3S,8S,9S,10R,13S,14S,17S)-17-(1-hydroxyethyl)-10,13-dimethyl-2,3,4,7,8,9,11,12,14,15,16,17-dodecahydro-1H-cyclopenta[a]phenanthren-3-yl] acetate	AR
GL27	GANG LIU	MOL005650	[(3S,8S,9S,10R,13S,14S,17S)-17-(1-hydroxyethyl)-10,13-dimethyl-2,3,4,7,8,9,11,12,14,15,16,17-dodecahydro-1H-cyclopenta[a]phenanthren-3-yl] acetate	HSD11B1
GL27	GANG LIU	MOL005650	[(3S,8S,9S,10R,13S,14S,17S)-17-(1-hydroxyethyl)-10,13-dimethyl-2,3,4,7,8,9,11,12,14,15,16,17-dodecahydro-1H-cyclopenta[a]phenanthren-3-yl] acetate	POLA1
GL27	GANG LIU	MOL005650	[(3S,8S,9S,10R,13S,14S,17S)-17-(1-hydroxyethyl)-10,13-dimethyl-2,3,4,7,8,9,11,12,14,15,16,17-dodecahydro-1H-cyclopenta[a]phenanthren-3-yl] acetate	PTPN1
GL27	GANG LIU	MOL005650	[(3S,8S,9S,10R,13S,14S,17S)-17-(1-hydroxyethyl)-10,13-dimethyl-2,3,4,7,8,9,11,12,14,15,16,17-dodecahydro-1H-cyclopenta[a]phenanthren-3-yl] acetate	NR1H3
GL27	GANG LIU	MOL005650	[(3S,8S,9S,10R,13S,14S,17S)-17-(1-hydroxyethyl)-10,13-dimethyl-2,3,4,7,8,9,11,12,14,15,16,17-dodecahydro-1H-cyclopenta[a]phenanthren-3-yl] acetate	NR1H2
GL27	GANG LIU	MOL005650	[(3S,8S,9S,10R,13S,14S,17S)-17-(1-hydroxyethyl)-10,13-dimethyl-2,3,4,7,8,9,11,12,14,15,16,17-dodecahydro-1H-cyclopenta[a]phenanthren-3-yl] acetate	PGR
GL27	GANG LIU	MOL005650	[(3S,8S,9S,10R,13S,14S,17S)-17-(1-hydroxyethyl)-10,13-dimethyl-2,3,4,7,8,9,11,12,14,15,16,17-dodecahydro-1H-cyclopenta[a]phenanthren-3-yl] acetate	HMGCR
GL27	GANG LIU	MOL005650	[(3S,8S,9S,10R,13S,14S,17S)-17-(1-hydroxyethyl)-10,13-dimethyl-2,3,4,7,8,9,11,12,14,15,16,17-dodecahydro-1H-cyclopenta[a]phenanthren-3-yl] acetate	NR3C1
GL27	GANG LIU	MOL005650	[(3S,8S,9S,10R,13S,14S,17S)-17-(1-hydroxyethyl)-10,13-dimethyl-2,3,4,7,8,9,11,12,14,15,16,17-dodecahydro-1H-cyclopenta[a]phenanthren-3-yl] acetate	CYP11B1
GL27	GANG LIU	MOL005650	[(3S,8S,9S,10R,13S,14S,17S)-17-(1-hydroxyethyl)-10,13-dimethyl-2,3,4,7,8,9,11,12,14,15,16,17-dodecahydro-1H-cyclopenta[a]phenanthren-3-yl] acetate	CYP11B2
GL27	GANG LIU	MOL005650	[(3S,8S,9S,10R,13S,14S,17S)-17-(1-hydroxyethyl)-10,13-dimethyl-2,3,4,7,8,9,11,12,14,15,16,17-dodecahydro-1H-cyclopenta[a]phenanthren-3-yl] acetate	CYP3A4
GL27	GANG LIU	MOL005650	[(3S,8S,9S,10R,13S,14S,17S)-17-(1-hydroxyethyl)-10,13-dimethyl-2,3,4,7,8,9,11,12,14,15,16,17-dodecahydro-1H-cyclopenta[a]phenanthren-3-yl] acetate	NR3C2
GL27	GANG LIU	MOL005650	[(3S,8S,9S,10R,13S,14S,17S)-17-(1-hydroxyethyl)-10,13-dimethyl-2,3,4,7,8,9,11,12,14,15,16,17-dodecahydro-1H-cyclopenta[a]phenanthren-3-yl] acetate	GCK
GL27	GANG LIU	MOL005650	[(3S,8S,9S,10R,13S,14S,17S)-17-(1-hydroxyethyl)-10,13-dimethyl-2,3,4,7,8,9,11,12,14,15,16,17-dodecahydro-1H-cyclopenta[a]phenanthren-3-yl] acetate	GSK3B
GL27	GANG LIU	MOL005650	[(3S,8S,9S,10R,13S,14S,17S)-17-(1-hydroxyethyl)-10,13-dimethyl-2,3,4,7,8,9,11,12,14,15,16,17-dodecahydro-1H-cyclopenta[a]phenanthren-3-yl] acetate	TBXA2R
GL27	GANG LIU	MOL005650	[(3S,8S,9S,10R,13S,14S,17S)-17-(1-hydroxyethyl)-10,13-dimethyl-2,3,4,7,8,9,11,12,14,15,16,17-dodecahydro-1H-cyclopenta[a]phenanthren-3-yl] acetate	PTGES
GL27	GANG LIU	MOL005650	[(3S,8S,9S,10R,13S,14S,17S)-17-(1-hydroxyethyl)-10,13-dimethyl-2,3,4,7,8,9,11,12,14,15,16,17-dodecahydro-1H-cyclopenta[a]phenanthren-3-yl] acetate	STS
GL27	GANG LIU	MOL005650	[(3S,8S,9S,10R,13S,14S,17S)-17-(1-hydroxyethyl)-10,13-dimethyl-2,3,4,7,8,9,11,12,14,15,16,17-dodecahydro-1H-cyclopenta[a]phenanthren-3-yl] acetate	GLUL
GL27	GANG LIU	MOL005650	[(3S,8S,9S,10R,13S,14S,17S)-17-(1-hydroxyethyl)-10,13-dimethyl-2,3,4,7,8,9,11,12,14,15,16,17-dodecahydro-1H-cyclopenta[a]phenanthren-3-yl] acetate	SLC6A3
GL27	GANG LIU	MOL005650	[(3S,8S,9S,10R,13S,14S,17S)-17-(1-hydroxyethyl)-10,13-dimethyl-2,3,4,7,8,9,11,12,14,15,16,17-dodecahydro-1H-cyclopenta[a]phenanthren-3-yl] acetate	ESR1
GL27	GANG LIU	MOL005650	[(3S,8S,9S,10R,13S,14S,17S)-17-(1-hydroxyethyl)-10,13-dimethyl-2,3,4,7,8,9,11,12,14,15,16,17-dodecahydro-1H-cyclopenta[a]phenanthren-3-yl] acetate	ESR2
GL27	GANG LIU	MOL005650	[(3S,8S,9S,10R,13S,14S,17S)-17-(1-hydroxyethyl)-10,13-dimethyl-2,3,4,7,8,9,11,12,14,15,16,17-dodecahydro-1H-cyclopenta[a]phenanthren-3-yl] acetate	AKR1C2
GL27	GANG LIU	MOL005650	[(3S,8S,9S,10R,13S,14S,17S)-17-(1-hydroxyethyl)-10,13-dimethyl-2,3,4,7,8,9,11,12,14,15,16,17-dodecahydro-1H-cyclopenta[a]phenanthren-3-yl] acetate	AKR1C1
GL27	GANG LIU	MOL005650	[(3S,8S,9S,10R,13S,14S,17S)-17-(1-hydroxyethyl)-10,13-dimethyl-2,3,4,7,8,9,11,12,14,15,16,17-dodecahydro-1H-cyclopenta[a]phenanthren-3-yl] acetate	AKR1C3
GL27	GANG LIU	MOL005650	[(3S,8S,9S,10R,13S,14S,17S)-17-(1-hydroxyethyl)-10,13-dimethyl-2,3,4,7,8,9,11,12,14,15,16,17-dodecahydro-1H-cyclopenta[a]phenanthren-3-yl] acetate	OXTR
GL27	GANG LIU	MOL005650	[(3S,8S,9S,10R,13S,14S,17S)-17-(1-hydroxyethyl)-10,13-dimethyl-2,3,4,7,8,9,11,12,14,15,16,17-dodecahydro-1H-cyclopenta[a]phenanthren-3-yl] acetate	NOS2
GL27	GANG LIU	MOL005650	[(3S,8S,9S,10R,13S,14S,17S)-17-(1-hydroxyethyl)-10,13-dimethyl-2,3,4,7,8,9,11,12,14,15,16,17-dodecahydro-1H-cyclopenta[a]phenanthren-3-yl] acetate	THRA
GL27	GANG LIU	MOL005650	[(3S,8S,9S,10R,13S,14S,17S)-17-(1-hydroxyethyl)-10,13-dimethyl-2,3,4,7,8,9,11,12,14,15,16,17-dodecahydro-1H-cyclopenta[a]phenanthren-3-yl] acetate	JAK3
GL27	GANG LIU	MOL005650	[(3S,8S,9S,10R,13S,14S,17S)-17-(1-hydroxyethyl)-10,13-dimethyl-2,3,4,7,8,9,11,12,14,15,16,17-dodecahydro-1H-cyclopenta[a]phenanthren-3-yl] acetate	HSD17B1
GL27	GANG LIU	MOL005650	[(3S,8S,9S,10R,13S,14S,17S)-17-(1-hydroxyethyl)-10,13-dimethyl-2,3,4,7,8,9,11,12,14,15,16,17-dodecahydro-1H-cyclopenta[a]phenanthren-3-yl] acetate	HSD11B2
GL27	GANG LIU	MOL005650	[(3S,8S,9S,10R,13S,14S,17S)-17-(1-hydroxyethyl)-10,13-dimethyl-2,3,4,7,8,9,11,12,14,15,16,17-dodecahydro-1H-cyclopenta[a]phenanthren-3-yl] acetate	TACR1
GL28	GANG LIU	MOL005658	Periplogenin	ATP12A
GL28	GANG LIU	MOL005658	Periplogenin	CYP19A1
GL28	GANG LIU	MOL005658	Periplogenin	TAS2R31
GL28	GANG LIU	MOL005658	Periplogenin	CDC25A
GL28	GANG LIU	MOL005658	Periplogenin	AR
GL28	GANG LIU	MOL005658	Periplogenin	PGR
GL28	GANG LIU	MOL005658	Periplogenin	CDC25B
GL28	GANG LIU	MOL005658	Periplogenin	HMGCR
GL28	GANG LIU	MOL005658	Periplogenin	RPS6KA5
GL28	GANG LIU	MOL005658	Periplogenin	PDCD4
GL28	GANG LIU	MOL005658	Periplogenin	HSD11B1
GL28	GANG LIU	MOL005658	Periplogenin	PRKCA
GL28	GANG LIU	MOL005658	Periplogenin	PYGL
GL28	GANG LIU	MOL005658	Periplogenin	PPARG
GL28	GANG LIU	MOL005658	Periplogenin	ATP1A1
GL28	GANG LIU	MOL005658	Periplogenin	MAPK8
GL28	GANG LIU	MOL005658	Periplogenin	MAPK10
GL28	GANG LIU	MOL005658	Periplogenin	LRRK2
GL28	GANG LIU	MOL005658	Periplogenin	GABRB3
GL28	GANG LIU	MOL005658	Periplogenin	GABRB3
GL28	GANG LIU	MOL005658	Periplogenin	GABRB3
GL28	GANG LIU	MOL005658	Periplogenin	GABRA2
GL28	GANG LIU	MOL005658	Periplogenin	ITGAL
GL28	GANG LIU	MOL005658	Periplogenin	TTL
GL28	GANG LIU	MOL005658	Periplogenin	PTGS2
GL28	GANG LIU	MOL005658	Periplogenin	F2RL1
GL28	GANG LIU	MOL005658	Periplogenin	NR3C2
GL28	GANG LIU	MOL005658	Periplogenin	G6PD
GL28	GANG LIU	MOL005658	Periplogenin	JAK2
GL28	GANG LIU	MOL005658	Periplogenin	MDM2
GL28	GANG LIU	MOL005658	Periplogenin	KDR
GL28	GANG LIU	MOL005658	Periplogenin	EPHX2
GL28	GANG LIU	MOL005658	Periplogenin	MAPK14
GL28	GANG LIU	MOL005658	Periplogenin	MAPK11
GL28	GANG LIU	MOL005658	Periplogenin	AURKA
GL28	GANG LIU	MOL005658	Periplogenin	IMPDH1
GL28	GANG LIU	MOL005658	Periplogenin	IMPDH2
GL28	GANG LIU	MOL005658	Periplogenin	EGFR
GL28	GANG LIU	MOL005658	Periplogenin	FGFR1
GL28	GANG LIU	MOL005658	Periplogenin	CHEK1
GL28	GANG LIU	MOL005658	Periplogenin	SHBG
GL28	GANG LIU	MOL005658	Periplogenin	CA2
GL28	GANG LIU	MOL005658	Periplogenin	SERPINA6
GL28	GANG LIU	MOL005658	Periplogenin	CYP17A1
GL28	GANG LIU	MOL005658	Periplogenin	PARP1
GL28	GANG LIU	MOL005658	Periplogenin	CCND1
GL28	GANG LIU	MOL005658	Periplogenin	JAK3
GL28	GANG LIU	MOL005658	Periplogenin	PSEN2
GL28	GANG LIU	MOL005658	Periplogenin	RORC
GL28	GANG LIU	MOL005658	Periplogenin	AVPR1A
GL28	GANG LIU	MOL005658	Periplogenin	NR1H4
GL28	GANG LIU	MOL005658	Periplogenin	PTPN11
GL28	GANG LIU	MOL005658	Periplogenin	MET
GL28	GANG LIU	MOL005658	Periplogenin	NR3C1
GL28	GANG LIU	MOL005658	Periplogenin	HLCS
GL28	GANG LIU	MOL005658	Periplogenin	MPO
GL28	GANG LIU	MOL005658	Periplogenin	REN
GL28	GANG LIU	MOL005658	Periplogenin	RBP4
GL28	GANG LIU	MOL005658	Periplogenin	IRAK4
GL28	GANG LIU	MOL005658	Periplogenin	CDC7
GL28	GANG LIU	MOL005658	Periplogenin	JAK1
GL28	GANG LIU	MOL005658	Periplogenin	PTPN1
GL28	GANG LIU	MOL005658	Periplogenin	CCR1
GL28	GANG LIU	MOL005658	Periplogenin	SYK
GL28	GANG LIU	MOL005658	Periplogenin	CDK1
GL28	GANG LIU	MOL005658	Periplogenin	CDK9
GL28	GANG LIU	MOL005658	Periplogenin	CDK5R1
GL28	GANG LIU	MOL005658	Periplogenin	DYRK1A
GL28	GANG LIU	MOL005658	Periplogenin	NTRK1
GL28	GANG LIU	MOL005658	Periplogenin	GSK3A
GL28	GANG LIU	MOL005658	Periplogenin	ABL1
GL28	GANG LIU	MOL005658	Periplogenin	CHRNA4
GL28	GANG LIU	MOL005658	Periplogenin	CHRNA7
GL28	GANG LIU	MOL005658	Periplogenin	NR1I2
GL28	GANG LIU	MOL005658	Periplogenin	DPP4
GL28	GANG LIU	MOL005658	Periplogenin	MAPK9
GL28	GANG LIU	MOL005658	Periplogenin	ROCK2
GL28	GANG LIU	MOL005658	Periplogenin	ROCK1
GL28	GANG LIU	MOL005658	Periplogenin	LIMK1
GL28	GANG LIU	MOL005658	Periplogenin	PIM1
GL28	GANG LIU	MOL005658	Periplogenin	PIM3
GL28	GANG LIU	MOL005658	Periplogenin	GRM5
GL28	GANG LIU	MOL005658	Periplogenin	GRM1
GL28	GANG LIU	MOL005658	Periplogenin	P2RX7
GL28	GANG LIU	MOL005658	Periplogenin	ALPL
GL28	GANG LIU	MOL005658	Periplogenin	AKT1
GL28	GANG LIU	MOL005658	Periplogenin	RET
GL28	GANG LIU	MOL005658	Periplogenin	CCNE2
GL28	GANG LIU	MOL005658	Periplogenin	CCNB3
GL28	GANG LIU	MOL005658	Periplogenin	PIK3CB
GL29	GANG LIU	MOL005661	Perlatolic acid	PTGES
GL29	GANG LIU	MOL005661	Perlatolic acid	PTPN1
GL29	GANG LIU	MOL005661	Perlatolic acid	GPR35
GL29	GANG LIU	MOL005661	Perlatolic acid	PGR
GL29	GANG LIU	MOL005661	Perlatolic acid	ESR1
GL29	GANG LIU	MOL005661	Perlatolic acid	TBXA2R
GL29	GANG LIU	MOL005661	Perlatolic acid	AGTR1
GL29	GANG LIU	MOL005661	Perlatolic acid	PTPN22
GL29	GANG LIU	MOL005661	Perlatolic acid	ABCC5
GL29	GANG LIU	MOL005661	Perlatolic acid	S1PR2
GL29	GANG LIU	MOL005661	Perlatolic acid	AGTR2
GL29	GANG LIU	MOL005661	Perlatolic acid	PYGL
GL29	GANG LIU	MOL005661	Perlatolic acid	PTPN11
GL29	GANG LIU	MOL005661	Perlatolic acid	ACE
GL29	GANG LIU	MOL005661	Perlatolic acid	ITGB7
GL29	GANG LIU	MOL005661	Perlatolic acid	PPARG
GL29	GANG LIU	MOL005661	Perlatolic acid	BCL2L1
GL29	GANG LIU	MOL005661	Perlatolic acid	BCL2L2
GL29	GANG LIU	MOL005661	Perlatolic acid	BCL2A1
GL29	GANG LIU	MOL005661	Perlatolic acid	NR3C1
GL29	GANG LIU	MOL005661	Perlatolic acid	CMA1
GL29	GANG LIU	MOL005661	Perlatolic acid	HTR2B
GL29	GANG LIU	MOL005661	Perlatolic acid	MME
GL29	GANG LIU	MOL005661	Perlatolic acid	CDK2
GL29	GANG LIU	MOL005661	Perlatolic acid	STAT5B
GL29	GANG LIU	MOL005661	Perlatolic acid	MAOB
GL29	GANG LIU	MOL005661	Perlatolic acid	ITGB1
GL29	GANG LIU	MOL005661	Perlatolic acid	PDE4B
GL29	GANG LIU	MOL005661	Perlatolic acid	PDE7A
GL29	GANG LIU	MOL005661	Perlatolic acid	ADRA2C
GL29	GANG LIU	MOL005661	Perlatolic acid	KARS
GL29	GANG LIU	MOL005661	Perlatolic acid	CCR1
GL29	GANG LIU	MOL005661	Perlatolic acid	F3 F7
GL29	GANG LIU	MOL005661	Perlatolic acid	PTPN7
GL29	GANG LIU	MOL005661	Perlatolic acid	PTPN6
GL29	GANG LIU	MOL005661	Perlatolic acid	RCE1
GL29	GANG LIU	MOL005661	Perlatolic acid	ITGAL
GL29	GANG LIU	MOL005661	Perlatolic acid	EGLN1
GL29	GANG LIU	MOL005661	Perlatolic acid	MMP9
GL29	GANG LIU	MOL005661	Perlatolic acid	GRB2
GL29	GANG LIU	MOL005661	Perlatolic acid	PLA2G4A
GL29	GANG LIU	MOL005661	Perlatolic acid	ITGA4
GL29	GANG LIU	MOL005661	Perlatolic acid	PTPN2
GL29	GANG LIU	MOL005661	Perlatolic acid	HCAR2
GL29	GANG LIU	MOL005661	Perlatolic acid	CASP1
GL29	GANG LIU	MOL005661	Perlatolic acid	EDNRB
GL29	GANG LIU	MOL005661	Perlatolic acid	OPRD1
GL29	GANG LIU	MOL005661	Perlatolic acid	CYSLTR1
GL29	GANG LIU	MOL005661	Perlatolic acid	DPP4
GL29	GANG LIU	MOL005661	Perlatolic acid	FDFT1
GL29	GANG LIU	MOL005661	Perlatolic acid	DPP7
GL29	GANG LIU	MOL005661	Perlatolic acid	DPP8
GL29	GANG LIU	MOL005661	Perlatolic acid	DPP9
GL29	GANG LIU	MOL005661	Perlatolic acid	CPT1A
GL29	GANG LIU	MOL005661	Perlatolic acid	CPT1B
GL29	GANG LIU	MOL005661	Perlatolic acid	CPT2
GL29	GANG LIU	MOL005661	Perlatolic acid	AMPD3
GL29	GANG LIU	MOL005661	Perlatolic acid	FAAH
GL29	GANG LIU	MOL005661	Perlatolic acid	F10
GL29	GANG LIU	MOL005661	Perlatolic acid	CTSD
GL29	GANG LIU	MOL005661	Perlatolic acid	SLC6A4
GL29	GANG LIU	MOL005661	Perlatolic acid	SYK
GL29	GANG LIU	MOL005661	Perlatolic acid	KIF11
GL29	GANG LIU	MOL005661	Perlatolic acid	MMP8
GL29	GANG LIU	MOL005661	Perlatolic acid	IKBKB
GL29	GANG LIU	MOL005661	Perlatolic acid	TXN
GL29	GANG LIU	MOL005661	Perlatolic acid	TXN2
GL29	GANG LIU	MOL005661	Perlatolic acid	FNTA
GL29	GANG LIU	MOL005661	Perlatolic acid	ADH5
GL29	GANG LIU	MOL005661	Perlatolic acid	CDC25C
GL29	GANG LIU	MOL005661	Perlatolic acid	UBLCP1
GL29	GANG LIU	MOL005661	Perlatolic acid	CDC25A
GL29	GANG LIU	MOL005661	Perlatolic acid	TYR
GL29	GANG LIU	MOL005661	Perlatolic acid	GCGR
GL29	GANG LIU	MOL005661	Perlatolic acid	PTGDR
GL29	GANG LIU	MOL005661	Perlatolic acid	PTGDR2
GL29	GANG LIU	MOL005661	Perlatolic acid	RXRB
GL29	GANG LIU	MOL005661	Perlatolic acid	RXRG
GL29	GANG LIU	MOL005661	Perlatolic acid	RXRA
GL29	GANG LIU	MOL005661	Perlatolic acid	CAPN2
GL29	GANG LIU	MOL005661	Perlatolic acid	METAP2
GL29	GANG LIU	MOL005661	Perlatolic acid	CTSB
GL29	GANG LIU	MOL005661	Perlatolic acid	GRK2
GL29	GANG LIU	MOL005661	Perlatolic acid	HSD11B1
GL29	GANG LIU	MOL005661	Perlatolic acid	TKT
GL29	GANG LIU	MOL005661	Perlatolic acid	CCKAR
GL29	GANG LIU	MOL005661	Perlatolic acid	CCKBR
GL29	GANG LIU	MOL005661	Perlatolic acid	AMPD2
GL29	GANG LIU	MOL005661	Perlatolic acid	CD274
GL29	GANG LIU	MOL005661	Perlatolic acid	CTSA
GL29	GANG LIU	MOL005661	Perlatolic acid	FGFR1
GL29	GANG LIU	MOL005661	Perlatolic acid	MAPK11
GL29	GANG LIU	MOL005661	Perlatolic acid	TTL
GL29	GANG LIU	MOL005661	Perlatolic acid	MTOR
GL29	GANG LIU	MOL005661	Perlatolic acid	P2RX3
GL29	GANG LIU	MOL005661	Perlatolic acid	NTSR1
GL29	GANG LIU	MOL005661	Perlatolic acid	ECE1
GL29	GANG LIU	MOL005661	Perlatolic acid	HRH1
GL29	GANG LIU	MOL005661	Perlatolic acid	ENPP2
GL29	GANG LIU	MOL005661	Perlatolic acid	PPP1CC
GL3	GANG LIU	MOL000263	oleanolic acid	CASP9
GL3	GANG LIU	MOL000263	oleanolic acid	CASP3
GL3	GANG LIU	MOL000263	oleanolic acid	HMOX1
GL3	GANG LIU	MOL000263	oleanolic acid	ICAM1
GL3	GANG LIU	MOL000263	oleanolic acid	NQO1
GL3	GANG LIU	MOL000263	oleanolic acid	AMY2A
GL30	GANG LIU	MOL005665	Periplocoside M	PPM1B
GL30	GANG LIU	MOL005665	Periplocoside M	PPP2R5A
GL30	GANG LIU	MOL005665	Periplocoside M	CHEK1
GL30	GANG LIU	MOL005665	Periplocoside M	PTPN1
GL30	GANG LIU	MOL005665	Periplocoside M	MTOR
GL30	GANG LIU	MOL005665	Periplocoside M	ALOX5
GL30	GANG LIU	MOL005665	Periplocoside M	MAP3K14
GL30	GANG LIU	MOL005665	Periplocoside M	SLC5A2
GL30	GANG LIU	MOL005665	Periplocoside M	SLC5A1
GL30	GANG LIU	MOL005665	Periplocoside M	CSF1R
GL30	GANG LIU	MOL005665	Periplocoside M	MMP13
GL30	GANG LIU	MOL005665	Periplocoside M	MMP1
GL30	GANG LIU	MOL005665	Periplocoside M	MMP2
GL30	GANG LIU	MOL005665	Periplocoside M	ADAM17
GL30	GANG LIU	MOL005665	Periplocoside M	MMP14
GL30	GANG LIU	MOL005665	Periplocoside M	REN
GL30	GANG LIU	MOL005665	Periplocoside M	NAMPT
GL30	GANG LIU	MOL005665	Periplocoside M	BACE1
GL30	GANG LIU	MOL005665	Periplocoside M	SF3B3
GL30	GANG LIU	MOL005665	Periplocoside M	CDK4
GL30	GANG LIU	MOL005665	Periplocoside M	PDE5A
GL30	GANG LIU	MOL005665	Periplocoside M	IGF1R
GL30	GANG LIU	MOL005665	Periplocoside M	PDE2A
GL30	GANG LIU	MOL005665	Periplocoside M	PDE4B
GL30	GANG LIU	MOL005665	Periplocoside M	HMGCR
GL30	GANG LIU	MOL005665	Periplocoside M	F10
GL30	GANG LIU	MOL005665	Periplocoside M	SYK
GL30	GANG LIU	MOL005665	Periplocoside M	GNRHR
GL30	GANG LIU	MOL005665	Periplocoside M	GBA
GL30	GANG LIU	MOL005665	Periplocoside M	MAPK14
GL30	GANG LIU	MOL005665	Periplocoside M	PAK6
GL30	GANG LIU	MOL005665	Periplocoside M	PAK4
GL30	GANG LIU	MOL005665	Periplocoside M	PAK2
GL30	GANG LIU	MOL005665	Periplocoside M	PAK5
GL30	GANG LIU	MOL005665	Periplocoside M	PAK1
GL30	GANG LIU	MOL005665	Periplocoside M	IMPDH2
GL30	GANG LIU	MOL005665	Periplocoside M	F9
GL30	GANG LIU	MOL005665	Periplocoside M	PRSS1
GL30	GANG LIU	MOL005665	Periplocoside M	TPSAB1
GL30	GANG LIU	MOL005665	Periplocoside M	IL2
GL31	GANG LIU	MOL005682	(2S,3R,4S,5S,6R)-2-[[(3S,8R,9S,10R,13S,14S,17R)-17-hydroxy-17-(1-hydroxyethyl)-10,13-dimethyl-1,2,3,4,7,8,9,11,12,14,15,16-dodecahydrocyclopenta[a]phenanthren-3-yl]oxy]-4-methoxy-6-methyloxane-3,5-diol	IL2
GL31	GANG LIU	MOL005682	(2S,3R,4S,5S,6R)-2-[[(3S,8R,9S,10R,13S,14S,17R)-17-hydroxy-17-(1-hydroxyethyl)-10,13-dimethyl-1,2,3,4,7,8,9,11,12,14,15,16-dodecahydrocyclopenta[a]phenanthren-3-yl]oxy]-4-methoxy-6-methyloxane-3,5-diol	STAT3
GL31	GANG LIU	MOL005682	(2S,3R,4S,5S,6R)-2-[[(3S,8R,9S,10R,13S,14S,17R)-17-hydroxy-17-(1-hydroxyethyl)-10,13-dimethyl-1,2,3,4,7,8,9,11,12,14,15,16-dodecahydrocyclopenta[a]phenanthren-3-yl]oxy]-4-methoxy-6-methyloxane-3,5-diol	ITGAL
GL31	GANG LIU	MOL005682	(2S,3R,4S,5S,6R)-2-[[(3S,8R,9S,10R,13S,14S,17R)-17-hydroxy-17-(1-hydroxyethyl)-10,13-dimethyl-1,2,3,4,7,8,9,11,12,14,15,16-dodecahydrocyclopenta[a]phenanthren-3-yl]oxy]-4-methoxy-6-methyloxane-3,5-diol	BCL2L1
GL31	GANG LIU	MOL005682	(2S,3R,4S,5S,6R)-2-[[(3S,8R,9S,10R,13S,14S,17R)-17-hydroxy-17-(1-hydroxyethyl)-10,13-dimethyl-1,2,3,4,7,8,9,11,12,14,15,16-dodecahydrocyclopenta[a]phenanthren-3-yl]oxy]-4-methoxy-6-methyloxane-3,5-diol	CCNA2
GL31	GANG LIU	MOL005682	(2S,3R,4S,5S,6R)-2-[[(3S,8R,9S,10R,13S,14S,17R)-17-hydroxy-17-(1-hydroxyethyl)-10,13-dimethyl-1,2,3,4,7,8,9,11,12,14,15,16-dodecahydrocyclopenta[a]phenanthren-3-yl]oxy]-4-methoxy-6-methyloxane-3,5-diol	MAPK1
GL31	GANG LIU	MOL005682	(2S,3R,4S,5S,6R)-2-[[(3S,8R,9S,10R,13S,14S,17R)-17-hydroxy-17-(1-hydroxyethyl)-10,13-dimethyl-1,2,3,4,7,8,9,11,12,14,15,16-dodecahydrocyclopenta[a]phenanthren-3-yl]oxy]-4-methoxy-6-methyloxane-3,5-diol	ADORA1
GL31	GANG LIU	MOL005682	(2S,3R,4S,5S,6R)-2-[[(3S,8R,9S,10R,13S,14S,17R)-17-hydroxy-17-(1-hydroxyethyl)-10,13-dimethyl-1,2,3,4,7,8,9,11,12,14,15,16-dodecahydrocyclopenta[a]phenanthren-3-yl]oxy]-4-methoxy-6-methyloxane-3,5-diol	ADORA3
GL31	GANG LIU	MOL005682	(2S,3R,4S,5S,6R)-2-[[(3S,8R,9S,10R,13S,14S,17R)-17-hydroxy-17-(1-hydroxyethyl)-10,13-dimethyl-1,2,3,4,7,8,9,11,12,14,15,16-dodecahydrocyclopenta[a]phenanthren-3-yl]oxy]-4-methoxy-6-methyloxane-3,5-diol	CDK2
GL31	GANG LIU	MOL005682	(2S,3R,4S,5S,6R)-2-[[(3S,8R,9S,10R,13S,14S,17R)-17-hydroxy-17-(1-hydroxyethyl)-10,13-dimethyl-1,2,3,4,7,8,9,11,12,14,15,16-dodecahydrocyclopenta[a]phenanthren-3-yl]oxy]-4-methoxy-6-methyloxane-3,5-diol	RET
GL31	GANG LIU	MOL005682	(2S,3R,4S,5S,6R)-2-[[(3S,8R,9S,10R,13S,14S,17R)-17-hydroxy-17-(1-hydroxyethyl)-10,13-dimethyl-1,2,3,4,7,8,9,11,12,14,15,16-dodecahydrocyclopenta[a]phenanthren-3-yl]oxy]-4-methoxy-6-methyloxane-3,5-diol	IMPDH1
GL31	GANG LIU	MOL005682	(2S,3R,4S,5S,6R)-2-[[(3S,8R,9S,10R,13S,14S,17R)-17-hydroxy-17-(1-hydroxyethyl)-10,13-dimethyl-1,2,3,4,7,8,9,11,12,14,15,16-dodecahydrocyclopenta[a]phenanthren-3-yl]oxy]-4-methoxy-6-methyloxane-3,5-diol	IMPDH2
GL31	GANG LIU	MOL005682	(2S,3R,4S,5S,6R)-2-[[(3S,8R,9S,10R,13S,14S,17R)-17-hydroxy-17-(1-hydroxyethyl)-10,13-dimethyl-1,2,3,4,7,8,9,11,12,14,15,16-dodecahydrocyclopenta[a]phenanthren-3-yl]oxy]-4-methoxy-6-methyloxane-3,5-diol	SYK
GL31	GANG LIU	MOL005682	(2S,3R,4S,5S,6R)-2-[[(3S,8R,9S,10R,13S,14S,17R)-17-hydroxy-17-(1-hydroxyethyl)-10,13-dimethyl-1,2,3,4,7,8,9,11,12,14,15,16-dodecahydrocyclopenta[a]phenanthren-3-yl]oxy]-4-methoxy-6-methyloxane-3,5-diol	MTOR
GL31	GANG LIU	MOL005682	(2S,3R,4S,5S,6R)-2-[[(3S,8R,9S,10R,13S,14S,17R)-17-hydroxy-17-(1-hydroxyethyl)-10,13-dimethyl-1,2,3,4,7,8,9,11,12,14,15,16-dodecahydrocyclopenta[a]phenanthren-3-yl]oxy]-4-methoxy-6-methyloxane-3,5-diol	PIK3CA
GL31	GANG LIU	MOL005682	(2S,3R,4S,5S,6R)-2-[[(3S,8R,9S,10R,13S,14S,17R)-17-hydroxy-17-(1-hydroxyethyl)-10,13-dimethyl-1,2,3,4,7,8,9,11,12,14,15,16-dodecahydrocyclopenta[a]phenanthren-3-yl]oxy]-4-methoxy-6-methyloxane-3,5-diol	MAPK8
GL31	GANG LIU	MOL005682	(2S,3R,4S,5S,6R)-2-[[(3S,8R,9S,10R,13S,14S,17R)-17-hydroxy-17-(1-hydroxyethyl)-10,13-dimethyl-1,2,3,4,7,8,9,11,12,14,15,16-dodecahydrocyclopenta[a]phenanthren-3-yl]oxy]-4-methoxy-6-methyloxane-3,5-diol	MAPK9
GL31	GANG LIU	MOL005682	(2S,3R,4S,5S,6R)-2-[[(3S,8R,9S,10R,13S,14S,17R)-17-hydroxy-17-(1-hydroxyethyl)-10,13-dimethyl-1,2,3,4,7,8,9,11,12,14,15,16-dodecahydrocyclopenta[a]phenanthren-3-yl]oxy]-4-methoxy-6-methyloxane-3,5-diol	HSD11B1
GL31	GANG LIU	MOL005682	(2S,3R,4S,5S,6R)-2-[[(3S,8R,9S,10R,13S,14S,17R)-17-hydroxy-17-(1-hydroxyethyl)-10,13-dimethyl-1,2,3,4,7,8,9,11,12,14,15,16-dodecahydrocyclopenta[a]phenanthren-3-yl]oxy]-4-methoxy-6-methyloxane-3,5-diol	PTPN1
GL31	GANG LIU	MOL005682	(2S,3R,4S,5S,6R)-2-[[(3S,8R,9S,10R,13S,14S,17R)-17-hydroxy-17-(1-hydroxyethyl)-10,13-dimethyl-1,2,3,4,7,8,9,11,12,14,15,16-dodecahydrocyclopenta[a]phenanthren-3-yl]oxy]-4-methoxy-6-methyloxane-3,5-diol	CTSD
GL31	GANG LIU	MOL005682	(2S,3R,4S,5S,6R)-2-[[(3S,8R,9S,10R,13S,14S,17R)-17-hydroxy-17-(1-hydroxyethyl)-10,13-dimethyl-1,2,3,4,7,8,9,11,12,14,15,16-dodecahydrocyclopenta[a]phenanthren-3-yl]oxy]-4-methoxy-6-methyloxane-3,5-diol	NTRK1
GL31	GANG LIU	MOL005682	(2S,3R,4S,5S,6R)-2-[[(3S,8R,9S,10R,13S,14S,17R)-17-hydroxy-17-(1-hydroxyethyl)-10,13-dimethyl-1,2,3,4,7,8,9,11,12,14,15,16-dodecahydrocyclopenta[a]phenanthren-3-yl]oxy]-4-methoxy-6-methyloxane-3,5-diol	CA1
GL31	GANG LIU	MOL005682	(2S,3R,4S,5S,6R)-2-[[(3S,8R,9S,10R,13S,14S,17R)-17-hydroxy-17-(1-hydroxyethyl)-10,13-dimethyl-1,2,3,4,7,8,9,11,12,14,15,16-dodecahydrocyclopenta[a]phenanthren-3-yl]oxy]-4-methoxy-6-methyloxane-3,5-diol	PDE5A
GL31	GANG LIU	MOL005682	(2S,3R,4S,5S,6R)-2-[[(3S,8R,9S,10R,13S,14S,17R)-17-hydroxy-17-(1-hydroxyethyl)-10,13-dimethyl-1,2,3,4,7,8,9,11,12,14,15,16-dodecahydrocyclopenta[a]phenanthren-3-yl]oxy]-4-methoxy-6-methyloxane-3,5-diol	SORD
GL31	GANG LIU	MOL005682	(2S,3R,4S,5S,6R)-2-[[(3S,8R,9S,10R,13S,14S,17R)-17-hydroxy-17-(1-hydroxyethyl)-10,13-dimethyl-1,2,3,4,7,8,9,11,12,14,15,16-dodecahydrocyclopenta[a]phenanthren-3-yl]oxy]-4-methoxy-6-methyloxane-3,5-diol	IRAK4
GL31	GANG LIU	MOL005682	(2S,3R,4S,5S,6R)-2-[[(3S,8R,9S,10R,13S,14S,17R)-17-hydroxy-17-(1-hydroxyethyl)-10,13-dimethyl-1,2,3,4,7,8,9,11,12,14,15,16-dodecahydrocyclopenta[a]phenanthren-3-yl]oxy]-4-methoxy-6-methyloxane-3,5-diol	BACE1
GL31	GANG LIU	MOL005682	(2S,3R,4S,5S,6R)-2-[[(3S,8R,9S,10R,13S,14S,17R)-17-hydroxy-17-(1-hydroxyethyl)-10,13-dimethyl-1,2,3,4,7,8,9,11,12,14,15,16-dodecahydrocyclopenta[a]phenanthren-3-yl]oxy]-4-methoxy-6-methyloxane-3,5-diol	SGK1
GL31	GANG LIU	MOL005682	(2S,3R,4S,5S,6R)-2-[[(3S,8R,9S,10R,13S,14S,17R)-17-hydroxy-17-(1-hydroxyethyl)-10,13-dimethyl-1,2,3,4,7,8,9,11,12,14,15,16-dodecahydrocyclopenta[a]phenanthren-3-yl]oxy]-4-methoxy-6-methyloxane-3,5-diol	ADK
GL31	GANG LIU	MOL005682	(2S,3R,4S,5S,6R)-2-[[(3S,8R,9S,10R,13S,14S,17R)-17-hydroxy-17-(1-hydroxyethyl)-10,13-dimethyl-1,2,3,4,7,8,9,11,12,14,15,16-dodecahydrocyclopenta[a]phenanthren-3-yl]oxy]-4-methoxy-6-methyloxane-3,5-diol	MAPK3
GL31	GANG LIU	MOL005682	(2S,3R,4S,5S,6R)-2-[[(3S,8R,9S,10R,13S,14S,17R)-17-hydroxy-17-(1-hydroxyethyl)-10,13-dimethyl-1,2,3,4,7,8,9,11,12,14,15,16-dodecahydrocyclopenta[a]phenanthren-3-yl]oxy]-4-methoxy-6-methyloxane-3,5-diol	SLC5A2
GL31	GANG LIU	MOL005682	(2S,3R,4S,5S,6R)-2-[[(3S,8R,9S,10R,13S,14S,17R)-17-hydroxy-17-(1-hydroxyethyl)-10,13-dimethyl-1,2,3,4,7,8,9,11,12,14,15,16-dodecahydrocyclopenta[a]phenanthren-3-yl]oxy]-4-methoxy-6-methyloxane-3,5-diol	BRAF
GL31	GANG LIU	MOL005682	(2S,3R,4S,5S,6R)-2-[[(3S,8R,9S,10R,13S,14S,17R)-17-hydroxy-17-(1-hydroxyethyl)-10,13-dimethyl-1,2,3,4,7,8,9,11,12,14,15,16-dodecahydrocyclopenta[a]phenanthren-3-yl]oxy]-4-methoxy-6-methyloxane-3,5-diol	ACVRL1
GL31	GANG LIU	MOL005682	(2S,3R,4S,5S,6R)-2-[[(3S,8R,9S,10R,13S,14S,17R)-17-hydroxy-17-(1-hydroxyethyl)-10,13-dimethyl-1,2,3,4,7,8,9,11,12,14,15,16-dodecahydrocyclopenta[a]phenanthren-3-yl]oxy]-4-methoxy-6-methyloxane-3,5-diol	PPM1B
GL31	GANG LIU	MOL005682	(2S,3R,4S,5S,6R)-2-[[(3S,8R,9S,10R,13S,14S,17R)-17-hydroxy-17-(1-hydroxyethyl)-10,13-dimethyl-1,2,3,4,7,8,9,11,12,14,15,16-dodecahydrocyclopenta[a]phenanthren-3-yl]oxy]-4-methoxy-6-methyloxane-3,5-diol	PPP2R5A
GL31	GANG LIU	MOL005682	(2S,3R,4S,5S,6R)-2-[[(3S,8R,9S,10R,13S,14S,17R)-17-hydroxy-17-(1-hydroxyethyl)-10,13-dimethyl-1,2,3,4,7,8,9,11,12,14,15,16-dodecahydrocyclopenta[a]phenanthren-3-yl]oxy]-4-methoxy-6-methyloxane-3,5-diol	DHODH
GL31	GANG LIU	MOL005682	(2S,3R,4S,5S,6R)-2-[[(3S,8R,9S,10R,13S,14S,17R)-17-hydroxy-17-(1-hydroxyethyl)-10,13-dimethyl-1,2,3,4,7,8,9,11,12,14,15,16-dodecahydrocyclopenta[a]phenanthren-3-yl]oxy]-4-methoxy-6-methyloxane-3,5-diol	ALDH2
GL31	GANG LIU	MOL005682	(2S,3R,4S,5S,6R)-2-[[(3S,8R,9S,10R,13S,14S,17R)-17-hydroxy-17-(1-hydroxyethyl)-10,13-dimethyl-1,2,3,4,7,8,9,11,12,14,15,16-dodecahydrocyclopenta[a]phenanthren-3-yl]oxy]-4-methoxy-6-methyloxane-3,5-diol	HCAR2
GL31	GANG LIU	MOL005682	(2S,3R,4S,5S,6R)-2-[[(3S,8R,9S,10R,13S,14S,17R)-17-hydroxy-17-(1-hydroxyethyl)-10,13-dimethyl-1,2,3,4,7,8,9,11,12,14,15,16-dodecahydrocyclopenta[a]phenanthren-3-yl]oxy]-4-methoxy-6-methyloxane-3,5-diol	PTGFR
GL31	GANG LIU	MOL005682	(2S,3R,4S,5S,6R)-2-[[(3S,8R,9S,10R,13S,14S,17R)-17-hydroxy-17-(1-hydroxyethyl)-10,13-dimethyl-1,2,3,4,7,8,9,11,12,14,15,16-dodecahydrocyclopenta[a]phenanthren-3-yl]oxy]-4-methoxy-6-methyloxane-3,5-diol	ADORA2A
GL31	GANG LIU	MOL005682	(2S,3R,4S,5S,6R)-2-[[(3S,8R,9S,10R,13S,14S,17R)-17-hydroxy-17-(1-hydroxyethyl)-10,13-dimethyl-1,2,3,4,7,8,9,11,12,14,15,16-dodecahydrocyclopenta[a]phenanthren-3-yl]oxy]-4-methoxy-6-methyloxane-3,5-diol	AGTR1
GL31	GANG LIU	MOL005682	(2S,3R,4S,5S,6R)-2-[[(3S,8R,9S,10R,13S,14S,17R)-17-hydroxy-17-(1-hydroxyethyl)-10,13-dimethyl-1,2,3,4,7,8,9,11,12,14,15,16-dodecahydrocyclopenta[a]phenanthren-3-yl]oxy]-4-methoxy-6-methyloxane-3,5-diol	CSF1R
GL31	GANG LIU	MOL005682	(2S,3R,4S,5S,6R)-2-[[(3S,8R,9S,10R,13S,14S,17R)-17-hydroxy-17-(1-hydroxyethyl)-10,13-dimethyl-1,2,3,4,7,8,9,11,12,14,15,16-dodecahydrocyclopenta[a]phenanthren-3-yl]oxy]-4-methoxy-6-methyloxane-3,5-diol	SLC28A2
GL32	GANG LIU	MOL005684	(2R,3S,4R,6S)-6-[(1S)-1-[(3S,8R,9S,10R,13S,14S,17R)-3,17-dihydroxy-10,13-dimethyl-1,2,3,4,7,8,9,11,12,14,15,16-dodecahydrocyclopenta[a]phenanthren-17-yl]ethoxy]-2-methyloxane-3,4-diol	IL2
GL32	GANG LIU	MOL005684	(2R,3S,4R,6S)-6-[(1S)-1-[(3S,8R,9S,10R,13S,14S,17R)-3,17-dihydroxy-10,13-dimethyl-1,2,3,4,7,8,9,11,12,14,15,16-dodecahydrocyclopenta[a]phenanthren-17-yl]ethoxy]-2-methyloxane-3,4-diol	STAT3
GL32	GANG LIU	MOL005684	(2R,3S,4R,6S)-6-[(1S)-1-[(3S,8R,9S,10R,13S,14S,17R)-3,17-dihydroxy-10,13-dimethyl-1,2,3,4,7,8,9,11,12,14,15,16-dodecahydrocyclopenta[a]phenanthren-17-yl]ethoxy]-2-methyloxane-3,4-diol	PTPN1
GL32	GANG LIU	MOL005684	(2R,3S,4R,6S)-6-[(1S)-1-[(3S,8R,9S,10R,13S,14S,17R)-3,17-dihydroxy-10,13-dimethyl-1,2,3,4,7,8,9,11,12,14,15,16-dodecahydrocyclopenta[a]phenanthren-17-yl]ethoxy]-2-methyloxane-3,4-diol	BCL2L1
GL32	GANG LIU	MOL005684	(2R,3S,4R,6S)-6-[(1S)-1-[(3S,8R,9S,10R,13S,14S,17R)-3,17-dihydroxy-10,13-dimethyl-1,2,3,4,7,8,9,11,12,14,15,16-dodecahydrocyclopenta[a]phenanthren-17-yl]ethoxy]-2-methyloxane-3,4-diol	ITGAL
GL32	GANG LIU	MOL005684	(2R,3S,4R,6S)-6-[(1S)-1-[(3S,8R,9S,10R,13S,14S,17R)-3,17-dihydroxy-10,13-dimethyl-1,2,3,4,7,8,9,11,12,14,15,16-dodecahydrocyclopenta[a]phenanthren-17-yl]ethoxy]-2-methyloxane-3,4-diol	HSD11B1
GL32	GANG LIU	MOL005684	(2R,3S,4R,6S)-6-[(1S)-1-[(3S,8R,9S,10R,13S,14S,17R)-3,17-dihydroxy-10,13-dimethyl-1,2,3,4,7,8,9,11,12,14,15,16-dodecahydrocyclopenta[a]phenanthren-17-yl]ethoxy]-2-methyloxane-3,4-diol	GSK3B
GL32	GANG LIU	MOL005684	(2R,3S,4R,6S)-6-[(1S)-1-[(3S,8R,9S,10R,13S,14S,17R)-3,17-dihydroxy-10,13-dimethyl-1,2,3,4,7,8,9,11,12,14,15,16-dodecahydrocyclopenta[a]phenanthren-17-yl]ethoxy]-2-methyloxane-3,4-diol	CDK2
GL32	GANG LIU	MOL005684	(2R,3S,4R,6S)-6-[(1S)-1-[(3S,8R,9S,10R,13S,14S,17R)-3,17-dihydroxy-10,13-dimethyl-1,2,3,4,7,8,9,11,12,14,15,16-dodecahydrocyclopenta[a]phenanthren-17-yl]ethoxy]-2-methyloxane-3,4-diol	PSEN2
GL32	GANG LIU	MOL005684	(2R,3S,4R,6S)-6-[(1S)-1-[(3S,8R,9S,10R,13S,14S,17R)-3,17-dihydroxy-10,13-dimethyl-1,2,3,4,7,8,9,11,12,14,15,16-dodecahydrocyclopenta[a]phenanthren-17-yl]ethoxy]-2-methyloxane-3,4-diol	ABL1
GL32	GANG LIU	MOL005684	(2R,3S,4R,6S)-6-[(1S)-1-[(3S,8R,9S,10R,13S,14S,17R)-3,17-dihydroxy-10,13-dimethyl-1,2,3,4,7,8,9,11,12,14,15,16-dodecahydrocyclopenta[a]phenanthren-17-yl]ethoxy]-2-methyloxane-3,4-diol	RAF1
GL32	GANG LIU	MOL005684	(2R,3S,4R,6S)-6-[(1S)-1-[(3S,8R,9S,10R,13S,14S,17R)-3,17-dihydroxy-10,13-dimethyl-1,2,3,4,7,8,9,11,12,14,15,16-dodecahydrocyclopenta[a]phenanthren-17-yl]ethoxy]-2-methyloxane-3,4-diol	MAPK10
GL32	GANG LIU	MOL005684	(2R,3S,4R,6S)-6-[(1S)-1-[(3S,8R,9S,10R,13S,14S,17R)-3,17-dihydroxy-10,13-dimethyl-1,2,3,4,7,8,9,11,12,14,15,16-dodecahydrocyclopenta[a]phenanthren-17-yl]ethoxy]-2-methyloxane-3,4-diol	CSNK1D
GL32	GANG LIU	MOL005684	(2R,3S,4R,6S)-6-[(1S)-1-[(3S,8R,9S,10R,13S,14S,17R)-3,17-dihydroxy-10,13-dimethyl-1,2,3,4,7,8,9,11,12,14,15,16-dodecahydrocyclopenta[a]phenanthren-17-yl]ethoxy]-2-methyloxane-3,4-diol	JAK1
GL32	GANG LIU	MOL005684	(2R,3S,4R,6S)-6-[(1S)-1-[(3S,8R,9S,10R,13S,14S,17R)-3,17-dihydroxy-10,13-dimethyl-1,2,3,4,7,8,9,11,12,14,15,16-dodecahydrocyclopenta[a]phenanthren-17-yl]ethoxy]-2-methyloxane-3,4-diol	MAPK3
GL32	GANG LIU	MOL005684	(2R,3S,4R,6S)-6-[(1S)-1-[(3S,8R,9S,10R,13S,14S,17R)-3,17-dihydroxy-10,13-dimethyl-1,2,3,4,7,8,9,11,12,14,15,16-dodecahydrocyclopenta[a]phenanthren-17-yl]ethoxy]-2-methyloxane-3,4-diol	STK10
GL32	GANG LIU	MOL005684	(2R,3S,4R,6S)-6-[(1S)-1-[(3S,8R,9S,10R,13S,14S,17R)-3,17-dihydroxy-10,13-dimethyl-1,2,3,4,7,8,9,11,12,14,15,16-dodecahydrocyclopenta[a]phenanthren-17-yl]ethoxy]-2-methyloxane-3,4-diol	SLK
GL32	GANG LIU	MOL005684	(2R,3S,4R,6S)-6-[(1S)-1-[(3S,8R,9S,10R,13S,14S,17R)-3,17-dihydroxy-10,13-dimethyl-1,2,3,4,7,8,9,11,12,14,15,16-dodecahydrocyclopenta[a]phenanthren-17-yl]ethoxy]-2-methyloxane-3,4-diol	TGFBR1
GL32	GANG LIU	MOL005684	(2R,3S,4R,6S)-6-[(1S)-1-[(3S,8R,9S,10R,13S,14S,17R)-3,17-dihydroxy-10,13-dimethyl-1,2,3,4,7,8,9,11,12,14,15,16-dodecahydrocyclopenta[a]phenanthren-17-yl]ethoxy]-2-methyloxane-3,4-diol	TNIK
GL32	GANG LIU	MOL005684	(2R,3S,4R,6S)-6-[(1S)-1-[(3S,8R,9S,10R,13S,14S,17R)-3,17-dihydroxy-10,13-dimethyl-1,2,3,4,7,8,9,11,12,14,15,16-dodecahydrocyclopenta[a]phenanthren-17-yl]ethoxy]-2-methyloxane-3,4-diol	CSNK1E
GL32	GANG LIU	MOL005684	(2R,3S,4R,6S)-6-[(1S)-1-[(3S,8R,9S,10R,13S,14S,17R)-3,17-dihydroxy-10,13-dimethyl-1,2,3,4,7,8,9,11,12,14,15,16-dodecahydrocyclopenta[a]phenanthren-17-yl]ethoxy]-2-methyloxane-3,4-diol	MAP2K5
GL32	GANG LIU	MOL005684	(2R,3S,4R,6S)-6-[(1S)-1-[(3S,8R,9S,10R,13S,14S,17R)-3,17-dihydroxy-10,13-dimethyl-1,2,3,4,7,8,9,11,12,14,15,16-dodecahydrocyclopenta[a]phenanthren-17-yl]ethoxy]-2-methyloxane-3,4-diol	RIPK2
GL32	GANG LIU	MOL005684	(2R,3S,4R,6S)-6-[(1S)-1-[(3S,8R,9S,10R,13S,14S,17R)-3,17-dihydroxy-10,13-dimethyl-1,2,3,4,7,8,9,11,12,14,15,16-dodecahydrocyclopenta[a]phenanthren-17-yl]ethoxy]-2-methyloxane-3,4-diol	BRAF
GL32	GANG LIU	MOL005684	(2R,3S,4R,6S)-6-[(1S)-1-[(3S,8R,9S,10R,13S,14S,17R)-3,17-dihydroxy-10,13-dimethyl-1,2,3,4,7,8,9,11,12,14,15,16-dodecahydrocyclopenta[a]phenanthren-17-yl]ethoxy]-2-methyloxane-3,4-diol	ACVR1B
GL32	GANG LIU	MOL005684	(2R,3S,4R,6S)-6-[(1S)-1-[(3S,8R,9S,10R,13S,14S,17R)-3,17-dihydroxy-10,13-dimethyl-1,2,3,4,7,8,9,11,12,14,15,16-dodecahydrocyclopenta[a]phenanthren-17-yl]ethoxy]-2-methyloxane-3,4-diol	BMPR1B
GL32	GANG LIU	MOL005684	(2R,3S,4R,6S)-6-[(1S)-1-[(3S,8R,9S,10R,13S,14S,17R)-3,17-dihydroxy-10,13-dimethyl-1,2,3,4,7,8,9,11,12,14,15,16-dodecahydrocyclopenta[a]phenanthren-17-yl]ethoxy]-2-methyloxane-3,4-diol	MINK1
GL32	GANG LIU	MOL005684	(2R,3S,4R,6S)-6-[(1S)-1-[(3S,8R,9S,10R,13S,14S,17R)-3,17-dihydroxy-10,13-dimethyl-1,2,3,4,7,8,9,11,12,14,15,16-dodecahydrocyclopenta[a]phenanthren-17-yl]ethoxy]-2-methyloxane-3,4-diol	CIT
GL32	GANG LIU	MOL005684	(2R,3S,4R,6S)-6-[(1S)-1-[(3S,8R,9S,10R,13S,14S,17R)-3,17-dihydroxy-10,13-dimethyl-1,2,3,4,7,8,9,11,12,14,15,16-dodecahydrocyclopenta[a]phenanthren-17-yl]ethoxy]-2-methyloxane-3,4-diol	ERBB3
GL32	GANG LIU	MOL005684	(2R,3S,4R,6S)-6-[(1S)-1-[(3S,8R,9S,10R,13S,14S,17R)-3,17-dihydroxy-10,13-dimethyl-1,2,3,4,7,8,9,11,12,14,15,16-dodecahydrocyclopenta[a]phenanthren-17-yl]ethoxy]-2-methyloxane-3,4-diol	RIOK2
GL32	GANG LIU	MOL005684	(2R,3S,4R,6S)-6-[(1S)-1-[(3S,8R,9S,10R,13S,14S,17R)-3,17-dihydroxy-10,13-dimethyl-1,2,3,4,7,8,9,11,12,14,15,16-dodecahydrocyclopenta[a]phenanthren-17-yl]ethoxy]-2-methyloxane-3,4-diol	MAP4K4
GL32	GANG LIU	MOL005684	(2R,3S,4R,6S)-6-[(1S)-1-[(3S,8R,9S,10R,13S,14S,17R)-3,17-dihydroxy-10,13-dimethyl-1,2,3,4,7,8,9,11,12,14,15,16-dodecahydrocyclopenta[a]phenanthren-17-yl]ethoxy]-2-methyloxane-3,4-diol	MAP3K19
GL32	GANG LIU	MOL005684	(2R,3S,4R,6S)-6-[(1S)-1-[(3S,8R,9S,10R,13S,14S,17R)-3,17-dihydroxy-10,13-dimethyl-1,2,3,4,7,8,9,11,12,14,15,16-dodecahydrocyclopenta[a]phenanthren-17-yl]ethoxy]-2-methyloxane-3,4-diol	MTOR
GL32	GANG LIU	MOL005684	(2R,3S,4R,6S)-6-[(1S)-1-[(3S,8R,9S,10R,13S,14S,17R)-3,17-dihydroxy-10,13-dimethyl-1,2,3,4,7,8,9,11,12,14,15,16-dodecahydrocyclopenta[a]phenanthren-17-yl]ethoxy]-2-methyloxane-3,4-diol	SORD
GL32	GANG LIU	MOL005684	(2R,3S,4R,6S)-6-[(1S)-1-[(3S,8R,9S,10R,13S,14S,17R)-3,17-dihydroxy-10,13-dimethyl-1,2,3,4,7,8,9,11,12,14,15,16-dodecahydrocyclopenta[a]phenanthren-17-yl]ethoxy]-2-methyloxane-3,4-diol	JAK3
GL32	GANG LIU	MOL005684	(2R,3S,4R,6S)-6-[(1S)-1-[(3S,8R,9S,10R,13S,14S,17R)-3,17-dihydroxy-10,13-dimethyl-1,2,3,4,7,8,9,11,12,14,15,16-dodecahydrocyclopenta[a]phenanthren-17-yl]ethoxy]-2-methyloxane-3,4-diol	HCAR2
GL32	GANG LIU	MOL005684	(2R,3S,4R,6S)-6-[(1S)-1-[(3S,8R,9S,10R,13S,14S,17R)-3,17-dihydroxy-10,13-dimethyl-1,2,3,4,7,8,9,11,12,14,15,16-dodecahydrocyclopenta[a]phenanthren-17-yl]ethoxy]-2-methyloxane-3,4-diol	MAPK8
GL32	GANG LIU	MOL005684	(2R,3S,4R,6S)-6-[(1S)-1-[(3S,8R,9S,10R,13S,14S,17R)-3,17-dihydroxy-10,13-dimethyl-1,2,3,4,7,8,9,11,12,14,15,16-dodecahydrocyclopenta[a]phenanthren-17-yl]ethoxy]-2-methyloxane-3,4-diol	MAPK9
GL32	GANG LIU	MOL005684	(2R,3S,4R,6S)-6-[(1S)-1-[(3S,8R,9S,10R,13S,14S,17R)-3,17-dihydroxy-10,13-dimethyl-1,2,3,4,7,8,9,11,12,14,15,16-dodecahydrocyclopenta[a]phenanthren-17-yl]ethoxy]-2-methyloxane-3,4-diol	HSP90AA1
GL32	GANG LIU	MOL005684	(2R,3S,4R,6S)-6-[(1S)-1-[(3S,8R,9S,10R,13S,14S,17R)-3,17-dihydroxy-10,13-dimethyl-1,2,3,4,7,8,9,11,12,14,15,16-dodecahydrocyclopenta[a]phenanthren-17-yl]ethoxy]-2-methyloxane-3,4-diol	TYMS
GL32	GANG LIU	MOL005684	(2R,3S,4R,6S)-6-[(1S)-1-[(3S,8R,9S,10R,13S,14S,17R)-3,17-dihydroxy-10,13-dimethyl-1,2,3,4,7,8,9,11,12,14,15,16-dodecahydrocyclopenta[a]phenanthren-17-yl]ethoxy]-2-methyloxane-3,4-diol	AGTR1
GL32	GANG LIU	MOL005684	(2R,3S,4R,6S)-6-[(1S)-1-[(3S,8R,9S,10R,13S,14S,17R)-3,17-dihydroxy-10,13-dimethyl-1,2,3,4,7,8,9,11,12,14,15,16-dodecahydrocyclopenta[a]phenanthren-17-yl]ethoxy]-2-methyloxane-3,4-diol	PGK1
GL32	GANG LIU	MOL005684	(2R,3S,4R,6S)-6-[(1S)-1-[(3S,8R,9S,10R,13S,14S,17R)-3,17-dihydroxy-10,13-dimethyl-1,2,3,4,7,8,9,11,12,14,15,16-dodecahydrocyclopenta[a]phenanthren-17-yl]ethoxy]-2-methyloxane-3,4-diol	GRIA1
GL32	GANG LIU	MOL005684	(2R,3S,4R,6S)-6-[(1S)-1-[(3S,8R,9S,10R,13S,14S,17R)-3,17-dihydroxy-10,13-dimethyl-1,2,3,4,7,8,9,11,12,14,15,16-dodecahydrocyclopenta[a]phenanthren-17-yl]ethoxy]-2-methyloxane-3,4-diol	IRAK4
GL32	GANG LIU	MOL005684	(2R,3S,4R,6S)-6-[(1S)-1-[(3S,8R,9S,10R,13S,14S,17R)-3,17-dihydroxy-10,13-dimethyl-1,2,3,4,7,8,9,11,12,14,15,16-dodecahydrocyclopenta[a]phenanthren-17-yl]ethoxy]-2-methyloxane-3,4-diol	MDM2
GL32	GANG LIU	MOL005684	(2R,3S,4R,6S)-6-[(1S)-1-[(3S,8R,9S,10R,13S,14S,17R)-3,17-dihydroxy-10,13-dimethyl-1,2,3,4,7,8,9,11,12,14,15,16-dodecahydrocyclopenta[a]phenanthren-17-yl]ethoxy]-2-methyloxane-3,4-diol	ACVRL1
GL32	GANG LIU	MOL005684	(2R,3S,4R,6S)-6-[(1S)-1-[(3S,8R,9S,10R,13S,14S,17R)-3,17-dihydroxy-10,13-dimethyl-1,2,3,4,7,8,9,11,12,14,15,16-dodecahydrocyclopenta[a]phenanthren-17-yl]ethoxy]-2-methyloxane-3,4-diol	ATP1A1
GL32	GANG LIU	MOL005684	(2R,3S,4R,6S)-6-[(1S)-1-[(3S,8R,9S,10R,13S,14S,17R)-3,17-dihydroxy-10,13-dimethyl-1,2,3,4,7,8,9,11,12,14,15,16-dodecahydrocyclopenta[a]phenanthren-17-yl]ethoxy]-2-methyloxane-3,4-diol	MET
GL32	GANG LIU	MOL005684	(2R,3S,4R,6S)-6-[(1S)-1-[(3S,8R,9S,10R,13S,14S,17R)-3,17-dihydroxy-10,13-dimethyl-1,2,3,4,7,8,9,11,12,14,15,16-dodecahydrocyclopenta[a]phenanthren-17-yl]ethoxy]-2-methyloxane-3,4-diol	PTGFR
GL32	GANG LIU	MOL005684	(2R,3S,4R,6S)-6-[(1S)-1-[(3S,8R,9S,10R,13S,14S,17R)-3,17-dihydroxy-10,13-dimethyl-1,2,3,4,7,8,9,11,12,14,15,16-dodecahydrocyclopenta[a]phenanthren-17-yl]ethoxy]-2-methyloxane-3,4-diol	GPBAR1
GL32	GANG LIU	MOL005684	(2R,3S,4R,6S)-6-[(1S)-1-[(3S,8R,9S,10R,13S,14S,17R)-3,17-dihydroxy-10,13-dimethyl-1,2,3,4,7,8,9,11,12,14,15,16-dodecahydrocyclopenta[a]phenanthren-17-yl]ethoxy]-2-methyloxane-3,4-diol	HTR1A
GL32	GANG LIU	MOL005684	(2R,3S,4R,6S)-6-[(1S)-1-[(3S,8R,9S,10R,13S,14S,17R)-3,17-dihydroxy-10,13-dimethyl-1,2,3,4,7,8,9,11,12,14,15,16-dodecahydrocyclopenta[a]phenanthren-17-yl]ethoxy]-2-methyloxane-3,4-diol	SLC6A4
GL33	GANG LIU	MOL005685	periplocoside O	PPM1B
GL33	GANG LIU	MOL005685	periplocoside O	PPP1CC
GL33	GANG LIU	MOL005685	periplocoside O	PPP2CA
GL33	GANG LIU	MOL005685	periplocoside O	PPP2R5A
GL33	GANG LIU	MOL005685	periplocoside O	S1PR1
GL33	GANG LIU	MOL005685	periplocoside O	HDAC6
GL33	GANG LIU	MOL005685	periplocoside O	IL2
GL34	GANG LIU	MOL005687	periplocin	ATP1A1
GL34	GANG LIU	MOL005687	periplocin	STAT3
GL34	GANG LIU	MOL005687	periplocin	RORC
GL34	GANG LIU	MOL005687	periplocin	F2RL1
GL34	GANG LIU	MOL005687	periplocin	PLA2G1B
GL34	GANG LIU	MOL005687	periplocin	PRKCH
GL34	GANG LIU	MOL005687	periplocin	GLRA1
GL34	GANG LIU	MOL005687	periplocin	GLRA2
GL34	GANG LIU	MOL005687	periplocin	TYMS
GL34	GANG LIU	MOL005687	periplocin	HSD11B2
GL34	GANG LIU	MOL005687	periplocin	S1PR3
GL34	GANG LIU	MOL005687	periplocin	S1PR1
GL34	GANG LIU	MOL005687	periplocin	ATP12A
GL34	GANG LIU	MOL005687	periplocin	SLC5A2
GL34	GANG LIU	MOL005687	periplocin	SLC5A1
GL34	GANG LIU	MOL005687	periplocin	PTGFR
GL34	GANG LIU	MOL005687	periplocin	CDC25A
GL34	GANG LIU	MOL005687	periplocin	PTPN1
GL34	GANG LIU	MOL005687	periplocin	MMP13
GL34	GANG LIU	MOL005687	periplocin	PSEN2
GL34	GANG LIU	MOL005687	periplocin	ALDH2
GL34	GANG LIU	MOL005687	periplocin	IMPDH1
GL34	GANG LIU	MOL005687	periplocin	IMPDH2
GL34	GANG LIU	MOL005687	periplocin	UGCG
GL34	GANG LIU	MOL005687	periplocin	GBA
GL34	GANG LIU	MOL005687	periplocin	GBA2
GL35	GANG LIU	MOL005689	periplocymarin	STAT3
GL35	GANG LIU	MOL005689	periplocymarin	ATP1A1
GL35	GANG LIU	MOL005689	periplocymarin	RORC
GL35	GANG LIU	MOL005689	periplocymarin	PLA2G1B
GL35	GANG LIU	MOL005689	periplocymarin	PTGS2
GL35	GANG LIU	MOL005689	periplocymarin	PRKCA
GL35	GANG LIU	MOL005689	periplocymarin	TTL
GL35	GANG LIU	MOL005689	periplocymarin	F2RL1
GL35	GANG LIU	MOL005689	periplocymarin	GLRA1
GL35	GANG LIU	MOL005689	periplocymarin	GLRA2
GL35	GANG LIU	MOL005689	periplocymarin	CCR1
GL35	GANG LIU	MOL005689	periplocymarin	MAPK1
GL35	GANG LIU	MOL005689	periplocymarin	MAPK14
GL35	GANG LIU	MOL005689	periplocymarin	PRF1
GL35	GANG LIU	MOL005689	periplocymarin	MAP3K14
GL35	GANG LIU	MOL005689	periplocymarin	MTOR
GL35	GANG LIU	MOL005689	periplocymarin	LIMK2
GL35	GANG LIU	MOL005689	periplocymarin	PDE3A
GL35	GANG LIU	MOL005689	periplocymarin	PDE3B
GL35	GANG LIU	MOL005689	periplocymarin	CDC25B
GL35	GANG LIU	MOL005689	periplocymarin	PRKCQ
GL35	GANG LIU	MOL005689	periplocymarin	ADORA2A
GL35	GANG LIU	MOL005689	periplocymarin	NR4A2
GL35	GANG LIU	MOL005689	periplocymarin	BCL2A1
GL35	GANG LIU	MOL005689	periplocymarin	PRKCD
GL35	GANG LIU	MOL005689	periplocymarin	FLT3
GL35	GANG LIU	MOL005689	periplocymarin	ITGAL
GL35	GANG LIU	MOL005689	periplocymarin	CASP3
GL35	GANG LIU	MOL005689	periplocymarin	CDK4
GL35	GANG LIU	MOL005689	periplocymarin	CASP7
GL35	GANG LIU	MOL005689	periplocymarin	REN
GL35	GANG LIU	MOL005689	periplocymarin	MKNK2
GL35	GANG LIU	MOL005689	periplocymarin	CBFB
GL35	GANG LIU	MOL005689	periplocymarin	MAPK8
GL35	GANG LIU	MOL005689	periplocymarin	ADK
GL35	GANG LIU	MOL005689	periplocymarin	SLC5A2
GL35	GANG LIU	MOL005689	periplocymarin	MAPK9
GL35	GANG LIU	MOL005689	periplocymarin	AURKA
GL35	GANG LIU	MOL005689	periplocymarin	HSD11B1
GL35	GANG LIU	MOL005689	periplocymarin	XDH
GL35	GANG LIU	MOL005689	periplocymarin	PIM1
GL35	GANG LIU	MOL005689	periplocymarin	NTRK1
GL35	GANG LIU	MOL005689	periplocymarin	MET
GL35	GANG LIU	MOL005689	periplocymarin	PIM2
GL35	GANG LIU	MOL005689	periplocymarin	PPP2CA
GL35	GANG LIU	MOL005689	periplocymarin	SLC5A1
GL35	GANG LIU	MOL005689	periplocymarin	ERBB2
GL35	GANG LIU	MOL005689	periplocymarin	MAP2K1
GL35	GANG LIU	MOL005689	periplocymarin	LRRK2
GL35	GANG LIU	MOL005689	periplocymarin	SYK
GL35	GANG LIU	MOL005689	periplocymarin	BCL2L1
GL35	GANG LIU	MOL005689	periplocymarin	CLK4
GL35	GANG LIU	MOL005689	periplocymarin	CLK1
GL35	GANG LIU	MOL005689	periplocymarin	CLK2
GL35	GANG LIU	MOL005689	periplocymarin	ALK
GL35	GANG LIU	MOL005689	periplocymarin	DYRK1B
GL35	GANG LIU	MOL005689	periplocymarin	CTSD
GL35	GANG LIU	MOL005689	periplocymarin	PAK1
GL35	GANG LIU	MOL005689	periplocymarin	PTPN1
GL35	GANG LIU	MOL005689	periplocymarin	RPS6KA5
GL35	GANG LIU	MOL005689	periplocymarin	SLC6A4
GL35	GANG LIU	MOL005689	periplocymarin	SLC6A3
GL35	GANG LIU	MOL005689	periplocymarin	P2RX3
GL35	GANG LIU	MOL005689	periplocymarin	ICAM1
GL35	GANG LIU	MOL005689	periplocymarin	SCN9A
GL35	GANG LIU	MOL005689	periplocymarin	SMO
GL35	GANG LIU	MOL005689	periplocymarin	CHEK1
GL35	GANG LIU	MOL005689	periplocymarin	GPR119
GL35	GANG LIU	MOL005689	periplocymarin	CSF1R
GL35	GANG LIU	MOL005689	periplocymarin	SLC29A1
GL35	GANG LIU	MOL005689	periplocymarin	SIRT2
GL35	GANG LIU	MOL005689	periplocymarin	ADORA3
GL35	GANG LIU	MOL005689	periplocymarin	GRB2
GL35	GANG LIU	MOL005689	periplocymarin	CTSL
GL35	GANG LIU	MOL005689	periplocymarin	IKBKE
GL35	GANG LIU	MOL005689	periplocymarin	TBK1
GL35	GANG LIU	MOL005689	periplocymarin	EGFR
GL35	GANG LIU	MOL005689	periplocymarin	PIK3CA
GL35	GANG LIU	MOL005689	periplocymarin	CRHR1
GL35	GANG LIU	MOL005689	periplocymarin	PDE2A
GL35	GANG LIU	MOL005689	periplocymarin	PDE4B
GL35	GANG LIU	MOL005689	periplocymarin	PDE10A
GL35	GANG LIU	MOL005689	periplocymarin	PRKCB
GL35	GANG LIU	MOL005689	periplocymarin	TACR2
GL35	GANG LIU	MOL005689	periplocymarin	ITK
GL35	GANG LIU	MOL005689	periplocymarin	ROCK2
GL35	GANG LIU	MOL005689	periplocymarin	GRM5
GL35	GANG LIU	MOL005689	periplocymarin	KDR
GL35	GANG LIU	MOL005689	periplocymarin	JAK3
GL35	GANG LIU	MOL005689	periplocymarin	PTGS1
GL35	GANG LIU	MOL005689	periplocymarin	ADORA2B
GL35	GANG LIU	MOL005689	periplocymarin	JAK1
GL35	GANG LIU	MOL005689	periplocymarin	S1PR3
GL35	GANG LIU	MOL005689	periplocymarin	S1PR1
GL35	GANG LIU	MOL005689	periplocymarin	SCD
GL35	GANG LIU	MOL005689	periplocymarin	CCNT1
GL35	GANG LIU	MOL005689	periplocymarin	SORD
GL35	GANG LIU	MOL005689	periplocymarin	HDAC6
GL35	GANG LIU	MOL005689	periplocymarin	HDAC2
GL35	GANG LIU	MOL005689	periplocymarin	NCOR2
GL36	GANG LIU	MOL005691	Perilloside A	SLC5A2
GL36	GANG LIU	MOL005691	Perilloside A	SLC5A1
GL36	GANG LIU	MOL005691	Perilloside A	OGA
GL36	GANG LIU	MOL005691	Perilloside A	PPP1CC
GL36	GANG LIU	MOL005691	Perilloside A	PPP2CA
GL36	GANG LIU	MOL005691	Perilloside A	PPP2R5A
GL36	GANG LIU	MOL005691	Perilloside A	ADORA1
GL36	GANG LIU	MOL005691	Perilloside A	ADORA2A
GL36	GANG LIU	MOL005691	Perilloside A	PTPN1
GL36	GANG LIU	MOL005691	Perilloside A	PYGL
GL36	GANG LIU	MOL005691	Perilloside A	SLC5A4
GL36	GANG LIU	MOL005691	Perilloside A	MAP2K1
GL36	GANG LIU	MOL005691	Perilloside A	ADORA3
GL36	GANG LIU	MOL005691	Perilloside A	HK2
GL36	GANG LIU	MOL005691	Perilloside A	HK1
GL36	GANG LIU	MOL005691	Perilloside A	SLC29A1
GL36	GANG LIU	MOL005691	Perilloside A	HSPA8
GL36	GANG LIU	MOL005691	Perilloside A	HSPA5
GL36	GANG LIU	MOL005691	Perilloside A	CA14
GL36	GANG LIU	MOL005691	Perilloside A	TK1
GL36	GANG LIU	MOL005691	Perilloside A	ADK
GL36	GANG LIU	MOL005691	Perilloside A	UPP1
GL36	GANG LIU	MOL005691	Perilloside A	SLC28A2
GL36	GANG LIU	MOL005691	Perilloside A	GPR35
GL36	GANG LIU	MOL005691	Perilloside A	GBA
GL36	GANG LIU	MOL005691	Perilloside A	IL2
GL36	GANG LIU	MOL005691	Perilloside A	AKR1B1
GL36	GANG LIU	MOL005691	Perilloside A	CTSK
GL36	GANG LIU	MOL005691	Perilloside A	CTSS
GL36	GANG LIU	MOL005691	Perilloside A	CTSL
GL36	GANG LIU	MOL005691	Perilloside A	AKR1C1
GL36	GANG LIU	MOL005691	Perilloside A	PYGM
GL36	GANG LIU	MOL005691	Perilloside A	ADORA2B
GL36	GANG LIU	MOL005691	Perilloside A	MME
GL36	GANG LIU	MOL005691	Perilloside A	CA7
GL36	GANG LIU	MOL005691	Perilloside A	CA4
GL36	GANG LIU	MOL005691	Perilloside A	GAPDH
GL36	GANG LIU	MOL005691	Perilloside A	DYRK1A
GL36	GANG LIU	MOL005691	Perilloside A	DYRK2
GL36	GANG LIU	MOL005691	Perilloside A	FOLH1
GL36	GANG LIU	MOL005691	Perilloside A	MAPK1
GL36	GANG LIU	MOL005691	Perilloside A	BRAF
GL36	GANG LIU	MOL005691	Perilloside A	MAPK10
GL36	GANG LIU	MOL005691	Perilloside A	EDNRB
GL37	GANG LIU	MOL005692	NERIDIENONE A	CYP19A1
GL37	GANG LIU	MOL005692	NERIDIENONE A	NR3C2
GL37	GANG LIU	MOL005692	NERIDIENONE A	AR
GL37	GANG LIU	MOL005692	NERIDIENONE A	NR3C1
GL37	GANG LIU	MOL005692	NERIDIENONE A	PGR
GL37	GANG LIU	MOL005692	NERIDIENONE A	SHBG
GL37	GANG LIU	MOL005692	NERIDIENONE A	HSD11B1
GL37	GANG LIU	MOL005692	NERIDIENONE A	IDO1
GL37	GANG LIU	MOL005692	NERIDIENONE A	HSD11B2
GL37	GANG LIU	MOL005692	NERIDIENONE A	CYP17A1
GL37	GANG LIU	MOL005692	NERIDIENONE A	POLB
GL37	GANG LIU	MOL005692	NERIDIENONE A	SERPINA6
GL37	GANG LIU	MOL005692	NERIDIENONE A	SLC6A3
GL37	GANG LIU	MOL005692	NERIDIENONE A	ADORA3
GL37	GANG LIU	MOL005692	NERIDIENONE A	MAPK3
GL37	GANG LIU	MOL005692	NERIDIENONE A	PRKCH
GL37	GANG LIU	MOL005692	NERIDIENONE A	BACE1
GL37	GANG LIU	MOL005692	NERIDIENONE A	NPC1L1
GL37	GANG LIU	MOL005692	NERIDIENONE A	RORA
GL37	GANG LIU	MOL005692	NERIDIENONE A	PTGES
GL37	GANG LIU	MOL005692	NERIDIENONE A	HAO1
GL37	GANG LIU	MOL005692	NERIDIENONE A	CES2
GL37	GANG LIU	MOL005692	NERIDIENONE A	TOP2A
GL37	GANG LIU	MOL005692	NERIDIENONE A	CA6
GL37	GANG LIU	MOL005692	NERIDIENONE A	CA4
GL37	GANG LIU	MOL005692	NERIDIENONE A	PTPN1
GL37	GANG LIU	MOL005692	NERIDIENONE A	ICMT
GL37	GANG LIU	MOL005692	NERIDIENONE A	SIGMAR1
GL37	GANG LIU	MOL005692	NERIDIENONE A	UGT2B7
GL37	GANG LIU	MOL005692	NERIDIENONE A	PRKCA
GL37	GANG LIU	MOL005692	NERIDIENONE A	EPHX2
GL37	GANG LIU	MOL005692	NERIDIENONE A	PTPN11
GL37	GANG LIU	MOL005692	NERIDIENONE A	AKR1B10
GL37	GANG LIU	MOL005692	NERIDIENONE A	NPY5R
GL37	GANG LIU	MOL005692	NERIDIENONE A	MMP3
GL37	GANG LIU	MOL005692	NERIDIENONE A	MMP9
GL37	GANG LIU	MOL005692	NERIDIENONE A	MMP1
GL37	GANG LIU	MOL005692	NERIDIENONE A	TRPA1
GL37	GANG LIU	MOL005692	NERIDIENONE A	CYP11B1
GL37	GANG LIU	MOL005692	NERIDIENONE A	PIM1
GL37	GANG LIU	MOL005692	NERIDIENONE A	CYP11B2
GL37	GANG LIU	MOL005692	NERIDIENONE A	PIM3
GL37	GANG LIU	MOL005692	NERIDIENONE A	PSEN2
GL37	GANG LIU	MOL005692	NERIDIENONE A	DRD4
GL37	GANG LIU	MOL005692	NERIDIENONE A	JAK3
GL37	GANG LIU	MOL005692	NERIDIENONE A	JAK1
GL37	GANG LIU	MOL005692	NERIDIENONE A	PRKCG
GL37	GANG LIU	MOL005692	NERIDIENONE A	JAK2
GL37	GANG LIU	MOL005692	NERIDIENONE A	PRKCD
GL37	GANG LIU	MOL005692	NERIDIENONE A	PRKCB
GL37	GANG LIU	MOL005692	NERIDIENONE A	TYK2
GL37	GANG LIU	MOL005692	NERIDIENONE A	PRKCE
GL37	GANG LIU	MOL005692	NERIDIENONE A	PRKCQ
GL37	GANG LIU	MOL005692	NERIDIENONE A	CCNB3
GL37	GANG LIU	MOL005692	NERIDIENONE A	CDK1
GL37	GANG LIU	MOL005692	NERIDIENONE A	PRMT3
GL37	GANG LIU	MOL005692	NERIDIENONE A	CDC25A
GL37	GANG LIU	MOL005692	NERIDIENONE A	SRD5A2
GL37	GANG LIU	MOL005692	NERIDIENONE A	P2RX7
GL37	GANG LIU	MOL005692	NERIDIENONE A	VDR
GL37	GANG LIU	MOL005692	NERIDIENONE A	LIPE
GL37	GANG LIU	MOL005692	NERIDIENONE A	OPRD1
GL37	GANG LIU	MOL005692	NERIDIENONE A	OPRK1
GL37	GANG LIU	MOL005692	NERIDIENONE A	MAPK11
GL37	GANG LIU	MOL005692	NERIDIENONE A	BRD4
GL37	GANG LIU	MOL005692	NERIDIENONE A	CCR1
GL37	GANG LIU	MOL005692	NERIDIENONE A	CREBBP
GL37	GANG LIU	MOL005692	NERIDIENONE A	NOS2
GL37	GANG LIU	MOL005692	NERIDIENONE A	TYMS
GL37	GANG LIU	MOL005692	NERIDIENONE A	CNR2
GL37	GANG LIU	MOL005692	NERIDIENONE A	LTA4H
GL37	GANG LIU	MOL005692	NERIDIENONE A	CHRM4
GL37	GANG LIU	MOL005692	NERIDIENONE A	CHRM5
GL37	GANG LIU	MOL005692	NERIDIENONE A	CHRM1
GL37	GANG LIU	MOL005692	NERIDIENONE A	CHRM3
GL37	GANG LIU	MOL005692	NERIDIENONE A	PDE10A
GL37	GANG LIU	MOL005692	NERIDIENONE A	HMOX1
GL37	GANG LIU	MOL005692	NERIDIENONE A	FDFT1
GL37	GANG LIU	MOL005692	NERIDIENONE A	CDC7
GL37	GANG LIU	MOL005692	NERIDIENONE A	CDK5R1
GL37	GANG LIU	MOL005692	NERIDIENONE A	NR1H3
GL37	GANG LIU	MOL005692	NERIDIENONE A	TAAR1
GL37	GANG LIU	MOL005692	NERIDIENONE A	LRRK2
GL37	GANG LIU	MOL005692	NERIDIENONE A	CA7
GL37	GANG LIU	MOL005692	NERIDIENONE A	PYGL
GL37	GANG LIU	MOL005692	NERIDIENONE A	CA3
GL37	GANG LIU	MOL005692	NERIDIENONE A	CA12
GL37	GANG LIU	MOL005692	NERIDIENONE A	CA14
GL37	GANG LIU	MOL005692	NERIDIENONE A	CA13
GL37	GANG LIU	MOL005692	NERIDIENONE A	CA5B
GL37	GANG LIU	MOL005692	NERIDIENONE A	MAP3K14
GL37	GANG LIU	MOL005692	NERIDIENONE A	ADA
GL37	GANG LIU	MOL005692	NERIDIENONE A	JAK3
GL37	GANG LIU	MOL005692	NERIDIENONE A	GSK3B
GL37	GANG LIU	MOL005692	NERIDIENONE A	RASGRP1
GL37	GANG LIU	MOL005692	NERIDIENONE A	PTPN2
GL37	GANG LIU	MOL005692	NERIDIENONE A	ABCC9
GL37	GANG LIU	MOL005692	NERIDIENONE A	DRD3
GL37	GANG LIU	MOL005692	NERIDIENONE A	HIF1A
GL37	GANG LIU	MOL005692	NERIDIENONE A	SCN9A
GL38	GANG LIU	MOL005659	Periplogenin-3-O-alpha-L-rhamnopyranoside_qt	AKR1B1
GL38	GANG LIU	MOL005659	Periplogenin-3-O-alpha-L-rhamnopyranoside_qt	AKR1C2
GL38	GANG LIU	MOL005659	Periplogenin-3-O-alpha-L-rhamnopyranoside_qt	ALB
GL38	GANG LIU	MOL005659	Periplogenin-3-O-alpha-L-rhamnopyranoside_qt	BCHE
GL38	GANG LIU	MOL005659	Periplogenin-3-O-alpha-L-rhamnopyranoside_qt	BMP2
GL38	GANG LIU	MOL005659	Periplogenin-3-O-alpha-L-rhamnopyranoside_qt	CA12
GL38	GANG LIU	MOL005659	Periplogenin-3-O-alpha-L-rhamnopyranoside_qt	CA2
GL38	GANG LIU	MOL005659	Periplogenin-3-O-alpha-L-rhamnopyranoside_qt	CES1
GL38	GANG LIU	MOL005659	Periplogenin-3-O-alpha-L-rhamnopyranoside_qt	CHEK1
GL38	GANG LIU	MOL005659	Periplogenin-3-O-alpha-L-rhamnopyranoside_qt	ESR2
GL38	GANG LIU	MOL005659	Periplogenin-3-O-alpha-L-rhamnopyranoside_qt	GC
GL38	GANG LIU	MOL005659	Periplogenin-3-O-alpha-L-rhamnopyranoside_qt	GSTP1
GL38	GANG LIU	MOL005659	Periplogenin-3-O-alpha-L-rhamnopyranoside_qt	HSD17B11
GL38	GANG LIU	MOL005659	Periplogenin-3-O-alpha-L-rhamnopyranoside_qt	KDR
GL38	GANG LIU	MOL005659	Periplogenin-3-O-alpha-L-rhamnopyranoside_qt	MAPK1
GL38	GANG LIU	MOL005659	Periplogenin-3-O-alpha-L-rhamnopyranoside_qt	MAPK10
GL38	GANG LIU	MOL005659	Periplogenin-3-O-alpha-L-rhamnopyranoside_qt	MAPK14
GL38	GANG LIU	MOL005659	Periplogenin-3-O-alpha-L-rhamnopyranoside_qt	MAPKAPK2
GL38	GANG LIU	MOL005659	Periplogenin-3-O-alpha-L-rhamnopyranoside_qt	NR1H2
GL38	GANG LIU	MOL005659	Periplogenin-3-O-alpha-L-rhamnopyranoside_qt	PDE4B
GL38	GANG LIU	MOL005659	Periplogenin-3-O-alpha-L-rhamnopyranoside_qt	PGR
GL38	GANG LIU	MOL005659	Periplogenin-3-O-alpha-L-rhamnopyranoside_qt	PIM1
GL38	GANG LIU	MOL005659	Periplogenin-3-O-alpha-L-rhamnopyranoside_qt	PNP
GL38	GANG LIU	MOL005659	Periplogenin-3-O-alpha-L-rhamnopyranoside_qt	PPARG
GL38	GANG LIU	MOL005659	Periplogenin-3-O-alpha-L-rhamnopyranoside_qt	PPIA
GL38	GANG LIU	MOL005659	Periplogenin-3-O-alpha-L-rhamnopyranoside_qt	STS
GL38	GANG LIU	MOL005659	Periplogenin-3-O-alpha-L-rhamnopyranoside_qt	TREM1
GL38	GANG LIU	MOL005659	Periplogenin-3-O-alpha-L-rhamnopyranoside_qt	TTR
GL39	GANG LIU	MOL005679	periplocoside J_qt	AKR1C2
GL39	GANG LIU	MOL005679	periplocoside J_qt	ALB
GL39	GANG LIU	MOL005679	periplocoside J_qt	APOA2
GL39	GANG LIU	MOL005679	periplocoside J_qt	AR
GL39	GANG LIU	MOL005679	periplocoside J_qt	BCHE
GL39	GANG LIU	MOL005679	periplocoside J_qt	BMP2
GL39	GANG LIU	MOL005679	periplocoside J_qt	CA2
GL39	GANG LIU	MOL005679	periplocoside J_qt	CASP7
GL39	GANG LIU	MOL005679	periplocoside J_qt	CES1
GL39	GANG LIU	MOL005679	periplocoside J_qt	CFB
GL39	GANG LIU	MOL005679	periplocoside J_qt	FKBP1A
GL39	GANG LIU	MOL005679	periplocoside J_qt	GBA
GL39	GANG LIU	MOL005679	periplocoside J_qt	GC
GL39	GANG LIU	MOL005679	periplocoside J_qt	GSTP1
GL39	GANG LIU	MOL005679	periplocoside J_qt	HSD17B11
GL39	GANG LIU	MOL005679	periplocoside J_qt	KIF11
GL39	GANG LIU	MOL005679	periplocoside J_qt	MAOB
GL39	GANG LIU	MOL005679	periplocoside J_qt	MAPK10
GL39	GANG LIU	MOL005679	periplocoside J_qt	MAPK14
GL39	GANG LIU	MOL005679	periplocoside J_qt	MAPKAPK2
GL39	GANG LIU	MOL005679	periplocoside J_qt	MMP13
GL39	GANG LIU	MOL005679	periplocoside J_qt	PDE4D
GL39	GANG LIU	MOL005679	periplocoside J_qt	PIM1
GL39	GANG LIU	MOL005679	periplocoside J_qt	PPIA
GL39	GANG LIU	MOL005679	periplocoside J_qt	SELP
GL39	GANG LIU	MOL005679	periplocoside J_qt	SPARC
GL39	GANG LIU	MOL005679	periplocoside J_qt	STS
GL39	GANG LIU	MOL005679	periplocoside J_qt	THRB
GL39	GANG LIU	MOL005679	periplocoside J_qt	TREM1
GL39	GANG LIU	MOL005679	periplocoside J_qt	TTR
GL4	GANG LIU	MOL000286	β-amyrin acetate	PTGS1
GL4	GANG LIU	MOL000286	β-amyrin acetate	PTGS2
GL4	GANG LIU	MOL000286	β-amyrin acetate	MAOB
GL4	GANG LIU	MOL000286	β-amyrin acetate	MAOA
GL4	GANG LIU	MOL000286	β-amyrin acetate	LYZL6
GL4	GANG LIU	MOL000286	β-amyrin acetate	CTRB1
GL40	GANG LIU	MOL005648	3'-Methoxysecoisolariciresinol	AKR1B1
GL40	GANG LIU	MOL005648	3'-Methoxysecoisolariciresinol	AKR1C2
GL40	GANG LIU	MOL005648	3'-Methoxysecoisolariciresinol	AKR1C3
GL40	GANG LIU	MOL005648	3'-Methoxysecoisolariciresinol	ALB
GL40	GANG LIU	MOL005648	3'-Methoxysecoisolariciresinol	APOA2
GL40	GANG LIU	MOL005648	3'-Methoxysecoisolariciresinol	AR
GL40	GANG LIU	MOL005648	3'-Methoxysecoisolariciresinol	BACE1
GL40	GANG LIU	MOL005648	3'-Methoxysecoisolariciresinol	BCHE
GL40	GANG LIU	MOL005648	3'-Methoxysecoisolariciresinol	BMP2
GL40	GANG LIU	MOL005648	3'-Methoxysecoisolariciresinol	CA1
GL40	GANG LIU	MOL005648	3'-Methoxysecoisolariciresinol	CA2
GL40	GANG LIU	MOL005648	3'-Methoxysecoisolariciresinol	CASP3
GL40	GANG LIU	MOL005648	3'-Methoxysecoisolariciresinol	CASP7
GL40	GANG LIU	MOL005648	3'-Methoxysecoisolariciresinol	CCNA2
GL40	GANG LIU	MOL005648	3'-Methoxysecoisolariciresinol	CDK2
GL40	GANG LIU	MOL005648	3'-Methoxysecoisolariciresinol	CDK5R1
GL40	GANG LIU	MOL005648	3'-Methoxysecoisolariciresinol	CFB
GL40	GANG LIU	MOL005648	3'-Methoxysecoisolariciresinol	CHEK1
GL40	GANG LIU	MOL005648	3'-Methoxysecoisolariciresinol	CLPP
GL40	GANG LIU	MOL005648	3'-Methoxysecoisolariciresinol	CTSD
GL40	GANG LIU	MOL005648	3'-Methoxysecoisolariciresinol	DDX6
GL40	GANG LIU	MOL005648	3'-Methoxysecoisolariciresinol	EGFR
GL40	GANG LIU	MOL005648	3'-Methoxysecoisolariciresinol	EPHB4
GL40	GANG LIU	MOL005648	3'-Methoxysecoisolariciresinol	ESR1
GL40	GANG LIU	MOL005648	3'-Methoxysecoisolariciresinol	ESR2
GL40	GANG LIU	MOL005648	3'-Methoxysecoisolariciresinol	ESRRG
GL40	GANG LIU	MOL005648	3'-Methoxysecoisolariciresinol	F2
GL40	GANG LIU	MOL005648	3'-Methoxysecoisolariciresinol	FAP
GL40	GANG LIU	MOL005648	3'-Methoxysecoisolariciresinol	GBA
GL40	GANG LIU	MOL005648	3'-Methoxysecoisolariciresinol	GC
GL40	GANG LIU	MOL005648	3'-Methoxysecoisolariciresinol	GSR
GL40	GANG LIU	MOL005648	3'-Methoxysecoisolariciresinol	GSTP1
GL40	GANG LIU	MOL005648	3'-Methoxysecoisolariciresinol	HSPA8
GL40	GANG LIU	MOL005648	3'-Methoxysecoisolariciresinol	ICAM2
GL40	GANG LIU	MOL005648	3'-Methoxysecoisolariciresinol	KDR
GL40	GANG LIU	MOL005648	3'-Methoxysecoisolariciresinol	KIF11
GL40	GANG LIU	MOL005648	3'-Methoxysecoisolariciresinol	MAOB
GL40	GANG LIU	MOL005648	3'-Methoxysecoisolariciresinol	MAPK1
GL40	GANG LIU	MOL005648	3'-Methoxysecoisolariciresinol	MAPK10
GL40	GANG LIU	MOL005648	3'-Methoxysecoisolariciresinol	MAPK14
GL40	GANG LIU	MOL005648	3'-Methoxysecoisolariciresinol	MAPK8
GL40	GANG LIU	MOL005648	3'-Methoxysecoisolariciresinol	MAPKAPK2
GL40	GANG LIU	MOL005648	3'-Methoxysecoisolariciresinol	MMP3
GL40	GANG LIU	MOL005648	3'-Methoxysecoisolariciresinol	NR1H2
GL40	GANG LIU	MOL005648	3'-Methoxysecoisolariciresinol	PDE5A
GL40	GANG LIU	MOL005648	3'-Methoxysecoisolariciresinol	PGR
GL40	GANG LIU	MOL005648	3'-Methoxysecoisolariciresinol	PIM1
GL40	GANG LIU	MOL005648	3'-Methoxysecoisolariciresinol	PNP
GL40	GANG LIU	MOL005648	3'-Methoxysecoisolariciresinol	PPIA
GL40	GANG LIU	MOL005648	3'-Methoxysecoisolariciresinol	QPCT
GL40	GANG LIU	MOL005648	3'-Methoxysecoisolariciresinol	RTN4R
GL40	GANG LIU	MOL005648	3'-Methoxysecoisolariciresinol	SELP
GL40	GANG LIU	MOL005648	3'-Methoxysecoisolariciresinol	STS
GL40	GANG LIU	MOL005648	3'-Methoxysecoisolariciresinol	THRB
GL40	GANG LIU	MOL005648	3'-Methoxysecoisolariciresinol	TREM1
GL40	GANG LIU	MOL005648	3'-Methoxysecoisolariciresinol	TTR
GL41	GANG LIU	MOL005675	periplocoside E_qt	AKR1B1
GL41	GANG LIU	MOL005675	periplocoside E_qt	AKR1C2
GL41	GANG LIU	MOL005675	periplocoside E_qt	ALB
GL41	GANG LIU	MOL005675	periplocoside E_qt	APOA2
GL41	GANG LIU	MOL005675	periplocoside E_qt	AR
GL41	GANG LIU	MOL005675	periplocoside E_qt	BMP2
GL41	GANG LIU	MOL005675	periplocoside E_qt	CA2
GL41	GANG LIU	MOL005675	periplocoside E_qt	CASP7
GL41	GANG LIU	MOL005675	periplocoside E_qt	CCNA2
GL41	GANG LIU	MOL005675	periplocoside E_qt	CFB
GL41	GANG LIU	MOL005675	periplocoside E_qt	ESR1
GL41	GANG LIU	MOL005675	periplocoside E_qt	GSTP1
GL41	GANG LIU	MOL005675	periplocoside E_qt	KDR
GL41	GANG LIU	MOL005675	periplocoside E_qt	KIF11
GL41	GANG LIU	MOL005675	periplocoside E_qt	MAOB
GL41	GANG LIU	MOL005675	periplocoside E_qt	MAPK10
GL41	GANG LIU	MOL005675	periplocoside E_qt	MAPKAPK2
GL41	GANG LIU	MOL005675	periplocoside E_qt	MMP13
GL41	GANG LIU	MOL005675	periplocoside E_qt	NQO2
GL41	GANG LIU	MOL005675	periplocoside E_qt	NR3C2
GL41	GANG LIU	MOL005675	periplocoside E_qt	PDE4D
GL41	GANG LIU	MOL005675	periplocoside E_qt	PGR
GL41	GANG LIU	MOL005675	periplocoside E_qt	PIM1
GL41	GANG LIU	MOL005675	periplocoside E_qt	PNP
GL41	GANG LIU	MOL005675	periplocoside E_qt	PPARG
GL41	GANG LIU	MOL005675	periplocoside E_qt	PPIA
GL41	GANG LIU	MOL005675	periplocoside E_qt	SELP
GL41	GANG LIU	MOL005675	periplocoside E_qt	SPARC
GL41	GANG LIU	MOL005675	periplocoside E_qt	STS
GL41	GANG LIU	MOL005675	periplocoside E_qt	THRB
GL41	GANG LIU	MOL005675	periplocoside E_qt	TTR
GL42	GANG LIU	MOL005677	periplocoside F_qt	AKR1C2
GL42	GANG LIU	MOL005677	periplocoside F_qt	ALB
GL42	GANG LIU	MOL005677	periplocoside F_qt	APOA2
GL42	GANG LIU	MOL005677	periplocoside F_qt	AR
GL42	GANG LIU	MOL005677	periplocoside F_qt	BMP2
GL42	GANG LIU	MOL005677	periplocoside F_qt	CA2
GL42	GANG LIU	MOL005677	periplocoside F_qt	CASP7
GL42	GANG LIU	MOL005677	periplocoside F_qt	CES1
GL42	GANG LIU	MOL005677	periplocoside F_qt	EPHB4
GL42	GANG LIU	MOL005677	periplocoside F_qt	FKBP1A
GL42	GANG LIU	MOL005677	periplocoside F_qt	GBA
GL42	GANG LIU	MOL005677	periplocoside F_qt	GSTP1
GL42	GANG LIU	MOL005677	periplocoside F_qt	HSD17B1
GL42	GANG LIU	MOL005677	periplocoside F_qt	HSD17B11
GL42	GANG LIU	MOL005677	periplocoside F_qt	KIF11
GL42	GANG LIU	MOL005677	periplocoside F_qt	MAOB
GL42	GANG LIU	MOL005677	periplocoside F_qt	MAPK10
GL42	GANG LIU	MOL005677	periplocoside F_qt	MAPK14
GL42	GANG LIU	MOL005677	periplocoside F_qt	MAPK8
GL42	GANG LIU	MOL005677	periplocoside F_qt	MAPKAPK2
GL42	GANG LIU	MOL005677	periplocoside F_qt	MMP13
GL42	GANG LIU	MOL005677	periplocoside F_qt	MMP3
GL42	GANG LIU	MOL005677	periplocoside F_qt	PDE4D
GL42	GANG LIU	MOL005677	periplocoside F_qt	PGR
GL42	GANG LIU	MOL005677	periplocoside F_qt	PIK3CG
GL42	GANG LIU	MOL005677	periplocoside F_qt	PIM1
GL42	GANG LIU	MOL005677	periplocoside F_qt	PNP
GL42	GANG LIU	MOL005677	periplocoside F_qt	PPIA
GL42	GANG LIU	MOL005677	periplocoside F_qt	SPARC
GL42	GANG LIU	MOL005677	periplocoside F_qt	STS
GL42	GANG LIU	MOL005677	periplocoside F_qt	SULT2A1
GL42	GANG LIU	MOL005677	periplocoside F_qt	THRB
GL42	GANG LIU	MOL005677	periplocoside F_qt	TREM1
GL42	GANG LIU	MOL005677	periplocoside F_qt	TTR
GL43	GANG LIU	MOL005686	periplocoside O_qt	AKR1C2
GL43	GANG LIU	MOL005686	periplocoside O_qt	ALB
GL43	GANG LIU	MOL005686	periplocoside O_qt	AR
GL43	GANG LIU	MOL005686	periplocoside O_qt	BCHE
GL43	GANG LIU	MOL005686	periplocoside O_qt	BMP2
GL43	GANG LIU	MOL005686	periplocoside O_qt	CA2
GL43	GANG LIU	MOL005686	periplocoside O_qt	CES1
GL43	GANG LIU	MOL005686	periplocoside O_qt	ESR2
GL43	GANG LIU	MOL005686	periplocoside O_qt	HSD17B11
GL43	GANG LIU	MOL005686	periplocoside O_qt	ITGAL
GL43	GANG LIU	MOL005686	periplocoside O_qt	KIF11
GL43	GANG LIU	MOL005686	periplocoside O_qt	MAOB
GL43	GANG LIU	MOL005686	periplocoside O_qt	MAPK1
GL43	GANG LIU	MOL005686	periplocoside O_qt	MAPK10
GL43	GANG LIU	MOL005686	periplocoside O_qt	PGR
GL43	GANG LIU	MOL005686	periplocoside O_qt	PIM1
GL43	GANG LIU	MOL005686	periplocoside O_qt	PPIA
GL43	GANG LIU	MOL005686	periplocoside O_qt	SPARC
GL43	GANG LIU	MOL005686	periplocoside O_qt	STS
GL43	GANG LIU	MOL005686	periplocoside O_qt	TREM1
GL43	GANG LIU	MOL005686	periplocoside O_qt	TTR
GL44	GANG LIU	MOL005663	glycoside E	AKR1B1
GL44	GANG LIU	MOL005663	glycoside E	AKR1C2
GL44	GANG LIU	MOL005663	glycoside E	ALB
GL44	GANG LIU	MOL005663	glycoside E	APOA2
GL44	GANG LIU	MOL005663	glycoside E	BACE1
GL44	GANG LIU	MOL005663	glycoside E	BMP2
GL44	GANG LIU	MOL005663	glycoside E	CA12
GL44	GANG LIU	MOL005663	glycoside E	CA2
GL44	GANG LIU	MOL005663	glycoside E	CES1
GL44	GANG LIU	MOL005663	glycoside E	CFB
GL44	GANG LIU	MOL005663	glycoside E	CHEK1
GL44	GANG LIU	MOL005663	glycoside E	CLPP
GL44	GANG LIU	MOL005663	glycoside E	GC
GL44	GANG LIU	MOL005663	glycoside E	GSTP1
GL44	GANG LIU	MOL005663	glycoside E	MAPK1
GL44	GANG LIU	MOL005663	glycoside E	MAPK10
GL44	GANG LIU	MOL005663	glycoside E	MMP13
GL44	GANG LIU	MOL005663	glycoside E	PIM1
GL44	GANG LIU	MOL005663	glycoside E	PNP
GL44	GANG LIU	MOL005663	glycoside E	PPARG
GL44	GANG LIU	MOL005663	glycoside E	PPIA
GL44	GANG LIU	MOL005663	glycoside E	STS
GL44	GANG LIU	MOL005663	glycoside E	THRB
GL44	GANG LIU	MOL005663	glycoside E	TREM1
GL44	GANG LIU	MOL005663	glycoside E	TTR
GL45	GANG LIU	MOL005662	alpha-Amyrin acetate	AKR1C2
GL45	GANG LIU	MOL005662	alpha-Amyrin acetate	ALB
GL45	GANG LIU	MOL005662	alpha-Amyrin acetate	APOA2
GL45	GANG LIU	MOL005662	alpha-Amyrin acetate	BMP2
GL45	GANG LIU	MOL005662	alpha-Amyrin acetate	CA2
GL45	GANG LIU	MOL005662	alpha-Amyrin acetate	CASP7
GL45	GANG LIU	MOL005662	alpha-Amyrin acetate	ITGAL
GL45	GANG LIU	MOL005662	alpha-Amyrin acetate	KIF11
GL45	GANG LIU	MOL005662	alpha-Amyrin acetate	MAPKAPK2
GL45	GANG LIU	MOL005662	alpha-Amyrin acetate	MMP13
GL45	GANG LIU	MOL005662	alpha-Amyrin acetate	PGR
GL45	GANG LIU	MOL005662	alpha-Amyrin acetate	PIM1
GL45	GANG LIU	MOL005662	alpha-Amyrin acetate	PPIA
GL45	GANG LIU	MOL005662	alpha-Amyrin acetate	STS
GL45	GANG LIU	MOL005662	alpha-Amyrin acetate	THRB
GL45	GANG LIU	MOL005662	alpha-Amyrin acetate	TTR
GL46	GANG LIU	MOL005654	Glycoside H2_qt	AKR1C2
GL46	GANG LIU	MOL005654	Glycoside H2_qt	ALB
GL46	GANG LIU	MOL005654	Glycoside H2_qt	AR
GL46	GANG LIU	MOL005654	Glycoside H2_qt	BACE1
GL46	GANG LIU	MOL005654	Glycoside H2_qt	BMP2
GL46	GANG LIU	MOL005654	Glycoside H2_qt	CA2
GL46	GANG LIU	MOL005654	Glycoside H2_qt	CASP3
GL46	GANG LIU	MOL005654	Glycoside H2_qt	CASP7
GL46	GANG LIU	MOL005654	Glycoside H2_qt	HSD17B11
GL46	GANG LIU	MOL005654	Glycoside H2_qt	STS
GL47	GANG LIU	MOL005647	21-O-Methyl-5-pregnene-3beta,17beta,20,21-tetrol	AKR1C2
GL47	GANG LIU	MOL005647	21-O-Methyl-5-pregnene-3beta,17beta,20,21-tetrol	ALB
GL47	GANG LIU	MOL005647	21-O-Methyl-5-pregnene-3beta,17beta,20,21-tetrol	AMY1A
GL47	GANG LIU	MOL005647	21-O-Methyl-5-pregnene-3beta,17beta,20,21-tetrol	AMY1B
GL47	GANG LIU	MOL005647	21-O-Methyl-5-pregnene-3beta,17beta,20,21-tetrol	AMY1C
GL47	GANG LIU	MOL005647	21-O-Methyl-5-pregnene-3beta,17beta,20,21-tetrol	AR
GL47	GANG LIU	MOL005647	21-O-Methyl-5-pregnene-3beta,17beta,20,21-tetrol	BACE1
GL47	GANG LIU	MOL005647	21-O-Methyl-5-pregnene-3beta,17beta,20,21-tetrol	BCHE
GL47	GANG LIU	MOL005647	21-O-Methyl-5-pregnene-3beta,17beta,20,21-tetrol	BMP2
GL47	GANG LIU	MOL005647	21-O-Methyl-5-pregnene-3beta,17beta,20,21-tetrol	CA1
GL47	GANG LIU	MOL005647	21-O-Methyl-5-pregnene-3beta,17beta,20,21-tetrol	CA2
GL47	GANG LIU	MOL005647	21-O-Methyl-5-pregnene-3beta,17beta,20,21-tetrol	CASP7
GL47	GANG LIU	MOL005647	21-O-Methyl-5-pregnene-3beta,17beta,20,21-tetrol	CES1
GL47	GANG LIU	MOL005647	21-O-Methyl-5-pregnene-3beta,17beta,20,21-tetrol	CFB
GL47	GANG LIU	MOL005647	21-O-Methyl-5-pregnene-3beta,17beta,20,21-tetrol	ESR2
GL47	GANG LIU	MOL005647	21-O-Methyl-5-pregnene-3beta,17beta,20,21-tetrol	F2
GL47	GANG LIU	MOL005647	21-O-Methyl-5-pregnene-3beta,17beta,20,21-tetrol	KDR
GL47	GANG LIU	MOL005647	21-O-Methyl-5-pregnene-3beta,17beta,20,21-tetrol	MAPK1
GL47	GANG LIU	MOL005647	21-O-Methyl-5-pregnene-3beta,17beta,20,21-tetrol	MAPK10
GL47	GANG LIU	MOL005647	21-O-Methyl-5-pregnene-3beta,17beta,20,21-tetrol	MAPK14
GL47	GANG LIU	MOL005647	21-O-Methyl-5-pregnene-3beta,17beta,20,21-tetrol	MAPK8
GL47	GANG LIU	MOL005647	21-O-Methyl-5-pregnene-3beta,17beta,20,21-tetrol	MAPKAPK2
GL47	GANG LIU	MOL005647	21-O-Methyl-5-pregnene-3beta,17beta,20,21-tetrol	PGR
GL47	GANG LIU	MOL005647	21-O-Methyl-5-pregnene-3beta,17beta,20,21-tetrol	PIM1
GL47	GANG LIU	MOL005647	21-O-Methyl-5-pregnene-3beta,17beta,20,21-tetrol	PPIA
GL47	GANG LIU	MOL005647	21-O-Methyl-5-pregnene-3beta,17beta,20,21-tetrol	SPARC
GL47	GANG LIU	MOL005647	21-O-Methyl-5-pregnene-3beta,17beta,20,21-tetrol	STS
GL47	GANG LIU	MOL005647	21-O-Methyl-5-pregnene-3beta,17beta,20,21-tetrol	TTR
GL5	GANG LIU	MOL000357	Sitogluside	PGR
GL5	GANG LIU	MOL000357	Sitogluside	PTGS1
GL5	GANG LIU	MOL000357	Sitogluside	CHRM3
GL5	GANG LIU	MOL000357	Sitogluside	KCNH2
GL5	GANG LIU	MOL000357	Sitogluside	CHRM1
GL5	GANG LIU	MOL000357	Sitogluside	SCN5A
GL5	GANG LIU	MOL000357	Sitogluside	F10
GL5	GANG LIU	MOL000357	Sitogluside	PTGS2
GL5	GANG LIU	MOL000357	Sitogluside	HTR3A
GL5	GANG LIU	MOL000357	Sitogluside	RXRA
GL5	GANG LIU	MOL000357	Sitogluside	PDE3A
GL5	GANG LIU	MOL000357	Sitogluside	ADRA1B
GL5	GANG LIU	MOL000357	Sitogluside	ADRB2
GL5	GANG LIU	MOL000357	Sitogluside	ADRA1D
GL5	GANG LIU	MOL000357	Sitogluside	HSP90AB1
GL5	GANG LIU	MOL000357	Sitogluside	NCOA2
GL5	GANG LIU	MOL000357	Sitogluside	CAMK1G
GL7	GANG LIU	MOL000359	sitosterol	PGR
GL7	GANG LIU	MOL000359	sitosterol	NCOA2
GL7	GANG LIU	MOL000359	sitosterol	NR3C2
GL8	GANG LIU	MOL003868	beta-Sitosterol-3-O-beta-D-xylopyranoside	PTGS2
GL8	GANG LIU	MOL003868	beta-Sitosterol-3-O-beta-D-xylopyranoside	ADRA2A
GL8	GANG LIU	MOL003868	beta-Sitosterol-3-O-beta-D-xylopyranoside	MAOB
GL8	GANG LIU	MOL003868	beta-Sitosterol-3-O-beta-D-xylopyranoside	MAOA
GL8	GANG LIU	MOL003868	beta-Sitosterol-3-O-beta-D-xylopyranoside	LYZL6
GL9	GANG LIU	MOL003959	limonin	CYP3A43
