# Supplementary material for: Mechanisms of action of Fu Fang Gang Liu liquid in treating condyloma acuminatum by network pharmacology and experimental validation
Source: BMC Complement Med Ther. 2023 Apr 20;23:128. doi: 10.1186/s12906-023-03960-7 (PMC10116837; doi:10.1186/s12906-023-03960-7)
Supplement: Supplementary file 4 — Additional file 4. [file 12906_2023_3960_MOESM4_ESM.xlsx]

## Sheet: Sheet1
Gene Symbol	Uniprot ID	Description	source
CXCR4	P61073	C-X-C Motif Chemokine Receptor 4	GeneCard-genital wart
CD4	P01730	CD4 Molecule	GeneCard-genital wart
FGFR2	P21802	Fibroblast Growth Factor Receptor 2	GeneCard-genital wart
TMC8	Q8IU68	Transmembrane Channel Like 8	GeneCard-genital wart
TP53	P04637	Tumor Protein P53	GeneCard-genital wart
TLR4	O00206	Toll Like Receptor 4	GeneCard-genital wart
TMC6	Q7Z403	Transmembrane Channel Like 6	GeneCard-genital wart
IL10	P22301	Interleukin 10	GeneCard-genital wart
IVNS1ABP	Q9Y6Y0	Influenza Virus NS1A Binding Protein	GeneCard-genital wart
TNF	P01375	Tumor Necrosis Factor	GeneCard-genital wart
PTPN11	Q06124	Protein Tyrosine Phosphatase Non-Receptor Type 11	GeneCard-genital wart
CDKN2A	P42771	Cyclin Dependent Kinase Inhibitor 2A	GeneCard-genital wart
SAMD9	Q5K651	Sterile Alpha Motif Domain Containing 9	GeneCard-genital wart
IL7	P13232	Interleukin 7	GeneCard-genital wart
AR	P10275	Androgen Receptor	GeneCard-genital wart
TNFRSF1A	P19438	TNF Receptor Superfamily Member 1A	GeneCard-genital wart
TCF4	P15884	Transcription Factor 4	GeneCard-genital wart
HRAS	P01112	HRas Proto-Oncogene, GTPase	GeneCard-genital wart
CTNNB1	P35222	Catenin Beta 1	GeneCard-genital wart
CIB1	Q99828	Calcium And Integrin Binding 1	GeneCard-genital wart
CCR6	P51684	C-C Motif Chemokine Receptor 6	GeneCard-genital wart
KRAS	P01116	KRAS Proto-Oncogene, GTPase	GeneCard-genital wart
LATS1	O95835	Large Tumor Suppressor Kinase 1	GeneCard-genital wart
CXCR2	P25025	C-X-C Motif Chemokine Receptor 2	GeneCard-genital wart
IFNA2	P01563	Interferon Alpha 2	GeneCard-genital wart
UBE3A	Q05086	Ubiquitin Protein Ligase E3A	GeneCard-genital wart
POGZ	Q7Z3K3	Pogo Transposable Element Derived With ZNF Domain	GeneCard-genital wart
PIK3CA	P42336	Phosphatidylinositol-4,5-Bisphosphate 3-Kinase Catalytic Subunit Alpha	GeneCard-genital wart
PTEN	P60484	Phosphatase And Tensin Homolog	GeneCard-genital wart
FLNA	P21333	Filamin A	GeneCard-genital wart
IL2	P60568	Interleukin 2	GeneCard-genital wart
HLA-B	P01889	Major Histocompatibility Complex, Class I, B	GeneCard-genital wart
TLR2	O60603	Toll Like Receptor 2	GeneCard-genital wart
FAS	P25445	Fas Cell Surface Death Receptor	GeneCard-genital wart
CD8A	P01732	CD8a Molecule	GeneCard-genital wart
WNT5A	P41221	Wnt Family Member 5A	GeneCard-genital wart
CARMIL2	Q6F5E8	Capping Protein Regulator And Myosin 1 Linker 2	GeneCard-genital wart
ADA2	Q9NZK5	Adenosine Deaminase 2	GeneCard-genital wart
BRAF	P15056	B-Raf Proto-Oncogene, Serine/Threonine Kinase	GeneCard-genital wart
IFNB1	P01574	Interferon Beta 1	GeneCard-genital wart
IFNA1	P01562	Interferon Alpha 1	GeneCard-genital wart
TAOK1	Q7L7X3	TAO Kinase 1	GeneCard-genital wart
LRRC56	Q8IYG6	Leucine Rich Repeat Containing 56	GeneCard-genital wart
TLR3	O15455	Toll Like Receptor 3	GeneCard-genital wart
C4A	P0C0L4	Complement C4A (Rodgers Blood Group)	GeneCard-genital wart
GRIN1	Q05586	Glutamate Ionotropic Receptor NMDA Type Subunit 1	GeneCard-genital wart
H2AC18	Q6FI13	H2A Clustered Histone 18	GeneCard-genital wart
IL23R	Q5VWK5	Interleukin 23 Receptor	GeneCard-genital wart
NRAS	P01111	NRAS Proto-Oncogene, GTPase	GeneCard-genital wart
GP6	Q9HCN6	Glycoprotein VI Platelet	GeneCard-genital wart
GJB2	P29033	Gap Junction Protein Beta 2	GeneCard-genital wart
NLRP1	Q9C000	NLR Family Pyrin Domain Containing 1	GeneCard-genital wart
HLA-DRB1	P01911	Major Histocompatibility Complex, Class II, DR Beta 1	GeneCard-genital wart
HLA-DQB1	P01920	Major Histocompatibility Complex, Class II, DQ Beta 1	GeneCard-genital wart
RB1	P06400	RB Transcriptional Corepressor 1	GeneCard-genital wart
CXCL8	P10145	C-X-C Motif Chemokine Ligand 8	GeneCard-genital wart
MYD88	Q99836	MYD88 Innate Immune Signal Transduction Adaptor	GeneCard-genital wart
RELA	Q04206	RELA Proto-Oncogene, NF-KB Subunit	GeneCard-genital wart
ATP2A2	P16615	ATPase Sarcoplasmic/Endoplasmic Reticulum Ca2+ Transporting 2	GeneCard-genital wart
IL18	Q14116	Interleukin 18	GeneCard-genital wart
GATA2	P23769	GATA Binding Protein 2	GeneCard-genital wart
IFNG	P01579	Interferon Gamma	GeneCard-genital wart
CXCL12	P48061	C-X-C Motif Chemokine Ligand 12	GeneCard-genital wart
FGFR1	P11362	Fibroblast Growth Factor Receptor 1	GeneCard-genital wart
STK4	Q13043	Serine/Threonine Kinase 4	GeneCard-genital wart
SETBP1	Q9Y6X0	SET Binding Protein 1	GeneCard-genital wart
DOCK8	Q8NF50	Dedicator Of Cytokinesis 8	GeneCard-genital wart
IKBKG	Q9Y6K9	Inhibitor Of Nuclear Factor Kappa B Kinase Regulatory Subunit Gamma	GeneCard-genital wart
BRCA2	P51587	BRCA2 DNA Repair Associated	GeneCard-genital wart
CYP19A1	P11511	Cytochrome P450 Family 19 Subfamily A Member 1	GeneCard-genital wart
BRCA1	P38398	BRCA1 DNA Repair Associated	GeneCard-genital wart
TLR9	Q9NR96	Toll Like Receptor 9	GeneCard-genital wart
ERCC4	Q92889	ERCC Excision Repair 4, Endonuclease Catalytic Subunit	GeneCard-genital wart
ELN	P15502	Elastin	GeneCard-genital wart
FGFR3	P22607	Fibroblast Growth Factor Receptor 3	GeneCard-genital wart
ELANE	P08246	Elastase, Neutrophil Expressed	GeneCard-genital wart
IL6	P05231	Interleukin 6	GeneCard-genital wart
TLR7	Q9NYK1	Toll Like Receptor 7	GeneCard-genital wart
GP5	P40197	Glycoprotein V Platelet	GeneCard-genital wart
CHUK	O15111	Component Of Inhibitor Of Nuclear Factor Kappa B Kinase Complex	GeneCard-genital wart
KRT16	P08779	Keratin 16	GeneCard-genital wart
FLG	P20930	Filaggrin	GeneCard-genital wart
MYC	P01106	MYC Proto-Oncogene, BHLH Transcription Factor	GeneCard-genital wart
IGF2	P01344	Insulin Like Growth Factor 2	GeneCard-genital wart
ARID1B	Q8NFD5	AT-Rich Interaction Domain 1B	GeneCard-genital wart
TERT	O14746	Telomerase Reverse Transcriptase	GeneCard-genital wart
SAG	P10523	S-Antigen Visual Arrestin	GeneCard-genital wart
IL4	P05112	Interleukin 4	GeneCard-genital wart
CDH1	P12830	Cadherin 1	GeneCard-genital wart
FCN3	O75636	Ficolin 3	GeneCard-genital wart
KRT14	P02533	Keratin 14	GeneCard-genital wart
COL7A1	Q02388	Collagen Type VII Alpha 1 Chain	GeneCard-genital wart
TLR5	O60602	Toll Like Receptor 5	GeneCard-genital wart
RCN2	Q14257	Reticulocalbin 2	GeneCard-genital wart
CSF3	P09919	Colony Stimulating Factor 3	GeneCard-genital wart
CFTR	P13569	CF Transmembrane Conductance Regulator	GeneCard-genital wart
DCLRE1C	Q96SD1	DNA Cross-Link Repair 1C	GeneCard-genital wart
ERBB2	P04626	Erb-B2 Receptor Tyrosine Kinase 2	GeneCard-genital wart
TLR8	Q9NR97	Toll Like Receptor 8	GeneCard-genital wart
AKT1	P31749	AKT Serine/Threonine Kinase 1	GeneCard-genital wart
HLA-DQA1	P01909	Major Histocompatibility Complex, Class II, DQ Alpha 1	GeneCard-genital wart
PGR	P06401	Progesterone Receptor	GeneCard-genital wart
CCL5	P13501	C-C Motif Chemokine Ligand 5	GeneCard-genital wart
IL1B	P01584	Interleukin 1 Beta	GeneCard-genital wart
KRT13	P13646	Keratin 13	GeneCard-genital wart
CCND1	P24385	Cyclin D1	GeneCard-genital wart
APC	P25054	APC Regulator Of WNT Signaling Pathway	GeneCard-genital wart
CSF3R	Q99062	Colony Stimulating Factor 3 Receptor	GeneCard-genital wart
CD79A	P11912	CD79a Molecule	GeneCard-genital wart
G6PC3	Q9BUM1	Glucose-6-Phosphatase Catalytic Subunit 3	GeneCard-genital wart
HYOU1	Q9Y4L1	Hypoxia Up-Regulated 1	GeneCard-genital wart
SOS1	Q07889	SOS Ras/Rac Guanine Nucleotide Exchange Factor 1	GeneCard-genital wart
ESR1	P03372	Estrogen Receptor 1	GeneCard-genital wart
KRT5	P13647	Keratin 5	GeneCard-genital wart
FBLN5	Q9UBX5	Fibulin 5	GeneCard-genital wart
ACKR1	Q16570	Atypical Chemokine Receptor 1 (Duffy Blood Group)	GeneCard-genital wart
EGFR	P00533	Epidermal Growth Factor Receptor	GeneCard-genital wart
IL1A	P01583	Interleukin 1 Alpha	GeneCard-genital wart
GRK3	P35626	G Protein-Coupled Receptor Kinase 3	GeneCard-genital wart
CSF2	P04141	Colony Stimulating Factor 2	GeneCard-genital wart
CXCL10	P02778	C-X-C Motif Chemokine Ligand 10	GeneCard-genital wart
IL1RN	P18510	Interleukin 1 Receptor Antagonist	GeneCard-genital wart
LZTR1	Q8N653	Leucine Zipper Like Transcription Regulator 1	GeneCard-genital wart
TRAF3IP2	O43734	TRAF3 Interacting Protein 2	GeneCard-genital wart
MAP2K1	Q02750	Mitogen-Activated Protein Kinase Kinase 1	GeneCard-genital wart
CCR5	P51681	C-C Motif Chemokine Receptor 5	GeneCard-genital wart
ALB	P02768	Albumin	GeneCard-genital wart
ERCC6	Q03468	ERCC Excision Repair 6, Chromatin Remodeling Factor	GeneCard-genital wart
SOS2	Q07890	SOS Ras/Rho Guanine Nucleotide Exchange Factor 2	GeneCard-genital wart
RASA2	Q15283	RAS P21 Protein Activator 2	GeneCard-genital wart
ICOSLG	O75144	Inducible T Cell Costimulator Ligand	GeneCard-genital wart
KRT1	P04264	Keratin 1	GeneCard-genital wart
IL13	P35225	Interleukin 13	GeneCard-genital wart
HLA-A	P04439	Major Histocompatibility Complex, Class I, A	GeneCard-genital wart
CAT	P04040	Catalase	GeneCard-genital wart
SHOC2	Q9UQ13	SHOC2 Leucine Rich Repeat Scaffold Protein	GeneCard-genital wart
TUBB	P07437	Tubulin Beta Class I	GeneCard-genital wart
FLT4	P35916	Fms Related Receptor Tyrosine Kinase 4	GeneCard-genital wart
MIR223	#N/A	MicroRNA 223	GeneCard-genital wart
HAX1	O00165	HCLS1 Associated Protein X-1	GeneCard-genital wart
VEGFA	P15692	Vascular Endothelial Growth Factor A	GeneCard-genital wart
GJC2	Q5T442	Gap Junction Protein Gamma 2	GeneCard-genital wart
EGF	P01133	Epidermal Growth Factor	GeneCard-genital wart
IFI16	Q16666	Interferon Gamma Inducible Protein 16	GeneCard-genital wart
MBL2	P11226	Mannose Binding Lectin 2	GeneCard-genital wart
SHH	Q15465	Sonic Hedgehog Signaling Molecule	GeneCard-genital wart
ARRB2	P32121	Arrestin Beta 2	GeneCard-genital wart
GRK6	P43250	G Protein-Coupled Receptor Kinase 6	GeneCard-genital wart
ARRB1	P49407	Arrestin Beta 1	GeneCard-genital wart
KLK3	P07288	Kallikrein Related Peptidase 3	GeneCard-genital wart
NF1	P21359	Neurofibromin 1	GeneCard-genital wart
IVL	P07476	Involucrin	GeneCard-genital wart
RECQL4	O94761	RecQ Like Helicase 4	GeneCard-genital wart
TNXB	P22105	Tenascin XB	GeneCard-genital wart
COL4A5	P29400	Collagen Type IV Alpha 5 Chain	GeneCard-genital wart
PTCH1	Q13635	Patched 1	GeneCard-genital wart
COL4A6	Q14031	Collagen Type IV Alpha 6 Chain	GeneCard-genital wart
IGF1	P05019	Insulin Like Growth Factor 1	GeneCard-genital wart
ACKR3	P25106	Atypical Chemokine Receptor 3	GeneCard-genital wart
TXK	P42681	TXK Tyrosine Kinase	GeneCard-genital wart
PORCN	Q9H237	Porcupine O-Acyltransferase	GeneCard-genital wart
SLX4	Q8IY92	SLX4 Structure-Specific Endonuclease Subunit	GeneCard-genital wart
BAX	Q07812	BCL2 Associated X, Apoptosis Regulator	GeneCard-genital wart
STAT3	P40763	Signal Transducer And Activator Of Transcription 3	GeneCard-genital wart
MIR31	#N/A	MicroRNA 31	GeneCard-genital wart
IL1RAPL2	Q9NP60	Interleukin 1 Receptor Accessory Protein Like 2	GeneCard-genital wart
SRC	P12931	SRC Proto-Oncogene, Non-Receptor Tyrosine Kinase	GeneCard-genital wart
SERPINA3	P01011	Serpin Family A Member 3	GeneCard-genital wart
XRCC2	O43543	X-Ray Repair Cross Complementing 2	GeneCard-genital wart
CCL2	P13500	C-C Motif Chemokine Ligand 2	GeneCard-genital wart
KRT10	P13645	Keratin 10	GeneCard-genital wart
CD40	P25942	CD40 Molecule	GeneCard-genital wart
MIR149	#N/A	MicroRNA 149	GeneCard-genital wart
MIR21	#N/A	MicroRNA 21	GeneCard-genital wart
MIR196A1	#N/A	MicroRNA 196a-1	GeneCard-genital wart
MIR221	#N/A	MicroRNA 221	GeneCard-genital wart
IL17A	Q16552	Interleukin 17A	GeneCard-genital wart
RIPK1	Q13546	Receptor Interacting Serine/Threonine Kinase 1	GeneCard-genital wart
KRT7	P08729	Keratin 7	GeneCard-genital wart
KRT4	P19013	Keratin 4	GeneCard-genital wart
TGFB1	P01137	Transforming Growth Factor Beta 1	GeneCard-genital wart
MIR224	#N/A	MicroRNA 224	GeneCard-genital wart
MIR486-1	#N/A	MicroRNA 486-1	GeneCard-genital wart
VWF	P04275	Von Willebrand Factor	GeneCard-genital wart
CDKN1A	P38936	Cyclin Dependent Kinase Inhibitor 1A	GeneCard-genital wart
G6PD	P11413	Glucose-6-Phosphate Dehydrogenase	GeneCard-genital wart
ALOX12B	O75342	Arachidonate 12-Lipoxygenase, 12R Type	GeneCard-genital wart
ICAM1	P05362	Intercellular Adhesion Molecule 1	GeneCard-genital wart
UPK3A	O75631	Uroplakin 3A	GeneCard-genital wart
ANGPT2	O15123	Angiopoietin 2	GeneCard-genital wart
DNAI1	Q9UI46	Dynein Axonemal Intermediate Chain 1	GeneCard-genital wart
CCL3	P10147	C-C Motif Chemokine Ligand 3	GeneCard-genital wart
STAT1	P42224	Signal Transducer And Activator Of Transcription 1	GeneCard-genital wart
IL22	Q9GZX6	Interleukin 22	GeneCard-genital wart
MSH2	P43246	MutS Homolog 2	GeneCard-genital wart
CD274	Q9NZQ7	CD274 Molecule	GeneCard-genital wart
DSG3	P32926	Desmoglein 3	GeneCard-genital wart
IL17F	Q96PD4	Interleukin 17F	GeneCard-genital wart
MKI67	P46013	Marker Of Proliferation Ki-67	GeneCard-genital wart
APOBEC3A	P31941	Apolipoprotein B MRNA Editing Enzyme Catalytic Subunit 3A	GeneCard-genital wart
LEPR	P48357	Leptin Receptor	GeneCard-genital wart
UNC93B1	Q9H1C4	Unc-93 Homolog B1, TLR Signaling Regulator	GeneCard-genital wart
WNT7A	O00755	Wnt Family Member 7A	GeneCard-genital wart
GNAS	P84996	GNAS Complex Locus	GeneCard-genital wart
CAMTA1	Q9Y6Y1	Calmodulin Binding Transcription Activator 1	GeneCard-genital wart
PIP	P12273	Prolactin Induced Protein	GeneCard-genital wart
MIR200A	#N/A	MicroRNA 200a	GeneCard-genital wart
IGF1R	P08069	Insulin Like Growth Factor 1 Receptor	GeneCard-genital wart
HLA-DPB1	P04440	Major Histocompatibility Complex, Class II, DP Beta 1	GeneCard-genital wart
CTLA4	P16410	Cytotoxic T-Lymphocyte Associated Protein 4	GeneCard-genital wart
MIR1207	#N/A	MicroRNA 1207	GeneCard-genital wart
PRL	P01236	Prolactin	GeneCard-genital wart
MIR145	#N/A	MicroRNA 145	GeneCard-genital wart
FASLG	P48023	Fas Ligand	GeneCard-genital wart
CD209	Q9NNX6	CD209 Molecule	GeneCard-genital wart
RPS6KA3	P51812	Ribosomal Protein S6 Kinase A3	GeneCard-genital wart
CEACAM5	P06731	CEA Cell Adhesion Molecule 5	GeneCard-genital wart
IL5	P05113	Interleukin 5	GeneCard-genital wart
CCDC39	Q9UFE4	Coiled-Coil Domain Containing 39	GeneCard-genital wart
EP300	Q09472	E1A Binding Protein P300	GeneCard-genital wart
FZD6	O60353	Frizzled Class Receptor 6	GeneCard-genital wart
TTR	P02766	Transthyretin	GeneCard-genital wart
HSPB1	P04792	Heat Shock Protein Family B (Small) Member 1	GeneCard-genital wart
BCL2	P10415	BCL2 Apoptosis Regulator	GeneCard-genital wart
IL17RA	Q96F46	Interleukin 17 Receptor A	GeneCard-genital wart
CYP1A1	P04798	Cytochrome P450 Family 1 Subfamily A Member 1	GeneCard-genital wart
MIR125A	#N/A	MicroRNA 125a	GeneCard-genital wart
MIR200B	#N/A	MicroRNA 200b	GeneCard-genital wart
MIR154	#N/A	MicroRNA 154	GeneCard-genital wart
DNAH8	Q96JB1	Dynein Axonemal Heavy Chain 8	GeneCard-genital wart
LTF	P02788	Lactotransferrin	GeneCard-genital wart
HTRA2	O43464	HtrA Serine Peptidase 2	GeneCard-genital wart
KRT19	P08727	Keratin 19	GeneCard-genital wart
CDK4	P11802	Cyclin Dependent Kinase 4	GeneCard-genital wart
IL2RA	P01589	Interleukin 2 Receptor Subunit Alpha	GeneCard-genital wart
ERCC2	P18074	ERCC Excision Repair 2, TFIIH Core Complex Helicase Subunit	GeneCard-genital wart
ESR2	Q92731	Estrogen Receptor 2	GeneCard-genital wart
KDM4C	Q9H3R0	Lysine Demethylase 4C	GeneCard-genital wart
MIR143	#N/A	MicroRNA 143	GeneCard-genital wart
MIR126	#N/A	MicroRNA 126	GeneCard-genital wart
MIR141	#N/A	MicroRNA 141	GeneCard-genital wart
MIR142	#N/A	MicroRNA 142	GeneCard-genital wart
PTGS2	P35354	Prostaglandin-Endoperoxide Synthase 2	GeneCard-genital wart
CD79B	P40259	CD79b Molecule	GeneCard-genital wart
MCM7	P33993	Minichromosome Maintenance Complex Component 7	GeneCard-genital wart
KRT8	P05787	Keratin 8	GeneCard-genital wart
MIR193A	#N/A	MicroRNA 193a	GeneCard-genital wart
MMP3	P08254	Matrix Metallopeptidase 3	GeneCard-genital wart
MIR27A	#N/A	MicroRNA 27a	GeneCard-genital wart
MIR146A	#N/A	MicroRNA 146a	GeneCard-genital wart
MIRLET7A1	#N/A	MicroRNA Let-7a-1	GeneCard-genital wart
TBK1	Q9UHD2	TANK Binding Kinase 1	GeneCard-genital wart
TNC	P24821	Tenascin C	GeneCard-genital wart
PLA2G2A	P14555	Phospholipase A2 Group IIA	GeneCard-genital wart
HLA-C	P10321	Major Histocompatibility Complex, Class I, C	GeneCard-genital wart
IGFBP3	P17936	Insulin Like Growth Factor Binding Protein 3	GeneCard-genital wart
AAGAB	Q6PD74	Alpha And Gamma Adaptin Binding Protein	GeneCard-genital wart
BTK	Q06187	Bruton Tyrosine Kinase	GeneCard-genital wart
MIR140	#N/A	MicroRNA 140	GeneCard-genital wart
MIR93	#N/A	MicroRNA 93	GeneCard-genital wart
MIR182	#N/A	MicroRNA 182	GeneCard-genital wart
MIR10B	#N/A	MicroRNA 10b	GeneCard-genital wart
MIR222	#N/A	MicroRNA 222	GeneCard-genital wart
MIR29B1	#N/A	MicroRNA 29b-1	GeneCard-genital wart
MIR9-1	#N/A	MicroRNA 9-1	GeneCard-genital wart
MIR139	#N/A	MicroRNA 139	GeneCard-genital wart
MIR17	#N/A	MicroRNA 17	GeneCard-genital wart
MIR22	#N/A	MicroRNA 22	GeneCard-genital wart
MIR181A1	#N/A	MicroRNA 181a-1	GeneCard-genital wart
MIR199A1	#N/A	MicroRNA 199a-1	GeneCard-genital wart
MIR30A	#N/A	MicroRNA 30a	GeneCard-genital wart
MIR423	#N/A	MicroRNA 423	GeneCard-genital wart
ERCC1	P07992	ERCC Excision Repair 1, Endonuclease Non-Catalytic Subunit	GeneCard-genital wart
TBL1X	O60907	Transducin Beta Like 1 X-Linked	GeneCard-genital wart
FBN1	P35555	Fibrillin 1	GeneCard-genital wart
NFKBIA	P25963	NFKB Inhibitor Alpha	GeneCard-genital wart
MIR100	#N/A	MicroRNA 100	GeneCard-genital wart
MAP2K2	P36507	Mitogen-Activated Protein Kinase Kinase 2	GeneCard-genital wart
NF2	P35240	NF2, Moesin-Ezrin-Radixin Like (MERLIN) Tumor Suppressor	GeneCard-genital wart
PDCD1	Q15116	Programmed Cell Death 1	GeneCard-genital wart
IL15	P40933	Interleukin 15	GeneCard-genital wart
CYP2C9	P11712	Cytochrome P450 Family 2 Subfamily C Member 9	GeneCard-genital wart
IRF1	P10914	Interferon Regulatory Factor 1	GeneCard-genital wart
KDM1A	O60341	Lysine Demethylase 1A	GeneCard-genital wart
ABCB1	P08183	ATP Binding Cassette Subfamily B Member 1	GeneCard-genital wart
WNT3	P56703	Wnt Family Member 3	GeneCard-genital wart
DSP	P15924	Desmoplakin	GeneCard-genital wart
DMPK	Q09013	DM1 Protein Kinase	GeneCard-genital wart
PCNA	P12004	Proliferating Cell Nuclear Antigen	GeneCard-genital wart
UGT1A1	P22309	UDP Glucuronosyltransferase Family 1 Member A1	GeneCard-genital wart
ERCC5	P28715	ERCC Excision Repair 5, Endonuclease	GeneCard-genital wart
CD40LG	P29965	CD40 Ligand	GeneCard-genital wart
AKT2	P31751	AKT Serine/Threonine Kinase 2	GeneCard-genital wart
IFIH1	Q9BYX4	Interferon Induced With Helicase C Domain 1	GeneCard-genital wart
GJA1	P17302	Gap Junction Protein Alpha 1	GeneCard-genital wart
MICB	Q29980	MHC Class I Polypeptide-Related Sequence B	GeneCard-genital wart
PIK3CG	P48736	Phosphatidylinositol-4,5-Bisphosphate 3-Kinase Catalytic Subunit Gamma	GeneCard-genital wart
CDH3	P22223	Cadherin 3	GeneCard-genital wart
PON1	P27169	Paraoxonase 1	GeneCard-genital wart
IL12B	P29460	Interleukin 12B	GeneCard-genital wart
KRT17	Q04695	Keratin 17	GeneCard-genital wart
DKC1	O60832	Dyskerin Pseudouridine Synthase 1	GeneCard-genital wart
COMT	P21964	Catechol-O-Methyltransferase	GeneCard-genital wart
SUFU	Q9UMX1	SUFU Negative Regulator Of Hedgehog Signaling	GeneCard-genital wart
PIK3R1	P27986	Phosphoinositide-3-Kinase Regulatory Subunit 1	GeneCard-genital wart
ERCC3	P19447	ERCC Excision Repair 3, TFIIH Core Complex Helicase Subunit	GeneCard-genital wart
XPA	P23025	XPA, DNA Damage Recognition And Repair Factor	GeneCard-genital wart
POMC	P01189	Proopiomelanocortin	GeneCard-genital wart
AURKA	O14965	Aurora Kinase A	GeneCard-genital wart
SOD1	P00441	Superoxide Dismutase 1	GeneCard-genital wart
ACP1	P24666	Acid Phosphatase 1	GeneCard-genital wart
SATB1	Q01826	SATB Homeobox 1	GeneCard-genital wart
HSPA1A	P0DMV8	Heat Shock Protein Family A (Hsp70) Member 1A	GeneCard-genital wart
ISG20	Q96AZ6	Interferon Stimulated Exonuclease Gene 20	GeneCard-genital wart
OXA1L	Q15070	OXA1L Mitochondrial Inner Membrane Protein	GeneCard-genital wart
SHBG	P04278	Sex Hormone Binding Globulin	GeneCard-genital wart
PLAU	P00749	Plasminogen Activator, Urokinase	GeneCard-genital wart
PRKDC	P78527	Protein Kinase, DNA-Activated, Catalytic Subunit	GeneCard-genital wart
LOX	P28300	Lysyl Oxidase	GeneCard-genital wart
SLC4A1	P02730	Solute Carrier Family 4 Member 1 (Diego Blood Group)	GeneCard-genital wart
ECM1	Q16610	Extracellular Matrix Protein 1	GeneCard-genital wart
NEU1	Q99519	Neuraminidase 1	GeneCard-genital wart
PPP1R12A	O14974	Protein Phosphatase 1 Regulatory Subunit 12A	GeneCard-genital wart
PTPN3	P26045	Protein Tyrosine Phosphatase Non-Receptor Type 3	GeneCard-genital wart
GJB6	O95452	Gap Junction Protein Beta 6	GeneCard-genital wart
ALPP	P05187	Alkaline Phosphatase, Placental	GeneCard-genital wart
AIRE	O43918	Autoimmune Regulator	GeneCard-genital wart
XIAP	P98170	X-Linked Inhibitor Of Apoptosis	GeneCard-genital wart
MSH5	O43196	MutS Homolog 5	GeneCard-genital wart
CCL4	P13236	C-C Motif Chemokine Ligand 4	GeneCard-genital wart
PPARG	P37231	Peroxisome Proliferator Activated Receptor Gamma	GeneCard-genital wart
MB	P02144	Myoglobin	GeneCard-genital wart
PALS1	Q8N3R9	Protein Associated With LIN7 1, MAGUK P55 Family Member	GeneCard-genital wart
FHIT	P49789	Fragile Histidine Triad Diadenosine Triphosphatase	GeneCard-genital wart
PTGS2	P35354	Prostaglandin-Endoperoxide Synthase 2	GeneCard-condyloma acuminatum
TP53	P04637	Tumor Protein P53	GeneCard-condyloma acuminatum
PTPN11	Q06124	Protein Tyrosine Phosphatase Non-Receptor Type 11	GeneCard-condyloma acuminatum
PTPN6	P29350	Protein Tyrosine Phosphatase Non-Receptor Type 6	GeneCard-condyloma acuminatum
TNF	P01375	Tumor Necrosis Factor	GeneCard-condyloma acuminatum
PPARG	P37231	Peroxisome Proliferator Activated Receptor Gamma	GeneCard-condyloma acuminatum
VEGFA	P15692	Vascular Endothelial Growth Factor A	GeneCard-condyloma acuminatum
TLR9	Q9NR96	Toll Like Receptor 9	GeneCard-condyloma acuminatum
MKI67	P46013	Marker Of Proliferation Ki-67	GeneCard-condyloma acuminatum
CXCR4	P61073	C-X-C Motif Chemokine Receptor 4	GeneCard-condyloma acuminatum
IL18	Q14116	Interleukin 18	GeneCard-condyloma acuminatum
NR0B2	Q15466	Nuclear Receptor Subfamily 0 Group B Member 2	GeneCard-condyloma acuminatum
CDKN2A	P42771	Cyclin Dependent Kinase Inhibitor 2A	GeneCard-condyloma acuminatum
PCNA	P12004	Proliferating Cell Nuclear Antigen	GeneCard-condyloma acuminatum
CXCR3	P49682	C-X-C Motif Chemokine Receptor 3	GeneCard-condyloma acuminatum
IFNG	P01579	Interferon Gamma	GeneCard-condyloma acuminatum
SERPINF1	P36955	Serpin Family F Member 1	GeneCard-condyloma acuminatum
BCL2	P10415	BCL2 Apoptosis Regulator	GeneCard-condyloma acuminatum
FAS	P25445	Fas Cell Surface Death Receptor	GeneCard-condyloma acuminatum
CD209	Q9NNX6	CD209 Molecule	GeneCard-condyloma acuminatum
LAMP3	Q9UQV4	Lysosomal Associated Membrane Protein 3	GeneCard-condyloma acuminatum
IFNB1	P01574	Interferon Beta 1	GeneCard-condyloma acuminatum
CCND1	P24385	Cyclin D1	GeneCard-condyloma acuminatum
RB1	P06400	RB Transcriptional Corepressor 1	GeneCard-condyloma acuminatum
CD40LG	P29965	CD40 Ligand	GeneCard-condyloma acuminatum
TP53	P04637	tumor protein p53	DisGenet
PDXP	Q96GD0	pyridoxal phosphatase	DisGenet
IFNB1	P01574	interferon beta 1	DisGenet
CDKN2A	P42771	cyclin dependent kinase inhibitor 2A	DisGenet
IL10	P22301	interleukin 10	DisGenet
SULT2A1	Q06520	sulfotransferase family 2A member 1	DisGenet
BCL2	P10415	BCL2 apoptosis regulator	DisGenet
IFNG	P01579	interferon gamma	DisGenet
JUN	P05412	Jun proto-oncogene, AP-1 transcription factor subunit	DisGenet
IFNA1	P01562	interferon alpha 1	DisGenet
IFNA13	P01562	interferon alpha 13	DisGenet
ZAP70	P43403	zeta chain of T cell receptor associated protein kinase 70	DisGenet
PIK3CG	P48736	phosphatidylinositol-4,5-bisphosphate 3-kinase catalytic subunit gamma	DisGenet
PIK3CD	O00329	phosphatidylinositol-4,5-bisphosphate 3-kinase catalytic subunit delta	DisGenet
PIK3CB	P42338	phosphatidylinositol-4,5-bisphosphate 3-kinase catalytic subunit beta	DisGenet
PIK3CA	P42336	phosphatidylinositol-4,5-bisphosphate 3-kinase catalytic subunit alpha	DisGenet
