# Supplementary material for: Mechanisms of action of Fu Fang Gang Liu liquid in treating condyloma acuminatum by network pharmacology and experimental validation
Source: BMC Complement Med Ther. 2023 Apr 20;23:128. doi: 10.1186/s12906-023-03960-7 (PMC10116837; doi:10.1186/s12906-023-03960-7)
Supplement: Supplementary file 5 — Additional file 5. [file 12906_2023_3960_MOESM5_ESM.xlsx]

## Sheet: Sheet1
Intersecting targets	uniprot ID	Description
AR	P10275	Androgen receptor
PGR	P06401	Progesterone receptor
PTGS2	P35354	Prostaglandin G/H synthase 2
PIK3CG	P48736	Phosphatidylinositol 4,5-bisphosphate 3-kinase catalytic subunit gamma isoform
ESR1	P03372	Estrogen receptor
PPARG	P37231	Peroxisome proliferator-activated receptor gamma
CYP1A1	P04798	Cytochrome P450 1A1
IFNG	P01579	Interferon gamma
CCL5	P13501	C-C motif chemokine 5
BCL2	P10415	Apoptosis regulator Bcl-2
BAX	Q07812	Apoptosis regulator BAX
JUN	P05412	Transcription factor AP-1
TGFB1	P01137	Transforming growth factor beta-1 proprotein
PON1	P27169	Serum paraoxonase/arylesterase 1
IL2	P60568	Interleukin-2
STAT3	P40763	Signal transducer and activator of transcription 3
CYP19A1	P11511	Aromatase
TTR	P02766	Transthyretin
ALB	P02768	Albumin
MMP3	P08254	Stromelysin-1
EP300	Q09472	Histone acetyltransferase p300
TLR9	Q9NR96	Toll-like receptor 9
SRC	P12931	Proto-oncogene tyrosine-protein kinase Src
AURKA	O14965	Aurora kinase A
EGFR	P00533	Epidermal growth factor receptor
BRAF	P15056	Serine/threonine-protein kinase B-raf
PLAU	P00749	Urokinase-type plasminogen activator
SHBG	P04278	Sex hormone-binding globulin
ESR2	Q92731	Estrogen receptor beta
TERT	O14746	Telomerase reverse transcriptase
ABCB1	P08183	ATP-dependent translocase ABCB1
CXCR2	P25025	C-X-C chemokine receptor type 2
AKT1	P31749	RAC-alpha serine/threonine-protein kinase
ICAM1	P05362	Intercellular adhesion molecule 1
RELA	Q04206	Transcription factor p65
VEGFA	P15692	Vascular endothelial growth factor A
CCND1	P24385	G1/S-specific cyclin-D1
CDKN1A	P38936	Cyclin-dependent kinase inhibitor 1
CDK4	P11802	Cyclin-dependent kinase 4
TNF	P01375	Tumor necrosis factor
IL6	P05231	Interleukin-6
TP53	P04637	Cellular tumor antigen p53
NFKBIA	P25963	NF-kappa-B inhibitor alpha
IL1B	P01584	Interleukin-1 beta
CSF2	P04141	Granulocyte-macrophage colony-stimulating factor
PTPN6	P29350	Tyrosine-protein phosphatase non-receptor type 6
FASLG	P48023	Tumor necrosis factor ligand superfamily member 6
ACP1	P24666	Low molecular weight phosphotyrosine protein phosphatase
PTPN11	Q06124	Tyrosine-protein phosphatase non-receptor type 11
G6PD	P11413	Glucose-6-phosphate 1-dehydrogenase
FGFR1	P11362	Fibroblast growth factor receptor 1
PIK3CB	P42338	Phosphatidylinositol 4,5-bisphosphate 3-kinase catalytic subunit beta isoform
CD274	Q9NZQ7	Programmed cell death 1 ligand 1
IGF1R	P08069	Insulin-like growth factor 1 receptor
PIK3CA	P42336	Phosphatidylinositol 4,5-bisphosphate 3-kinase catalytic subunit alpha isoform
ERBB2	P04626	Receptor tyrosine-protein kinase erbB-2
MAP2K1	Q02750	Dual specificity mitogen-activated protein kinase kinase 1
TBK1	Q9UHD2	Serine/threonine-protein kinase TBK1
SULT2A1	Q06520	Bile salt sulfotransferase
