# Supplementary material for: Mechanisms of action of Fu Fang Gang Liu liquid in treating condyloma acuminatum by network pharmacology and experimental validation
Source: BMC Complement Med Ther. 2023 Apr 20;23:128. doi: 10.1186/s12906-023-03960-7 (PMC10116837; doi:10.1186/s12906-023-03960-7)
Supplement: Supplementary file 6 — Additional file 6. [file 12906_2023_3960_MOESM6_ESM.xlsx]

## Sheet: Sheet1
Type	SUID	AverageShortestPathLength	BetweennessCentrality	ClosenessCentrality	ClusteringCoefficient	Degree	degree.layout	Eccentricity	IsSingleNode	name	NeighborhoodConnectivity	NumberOfDirectedEdges	NumberOfUndirectedEdges	PartnerOfMultiEdgedNodePairs	Radiality	selected	SelfLoops	shared name	Stress	TopologicalCoefficient	note
Herb	162	2.34351	0.183201	0.42671	0	22	22	5	FALSE	GL10	5.31818	22	0	0	0.776081	FALSE	0	GL10	33714	0.0744514
Herb	80	2.43511	0.0624679	0.410658	0	17	17	5	FALSE	B	13.5	17	0	7	0.760814	FALSE	0	B	15004	0.195312	B is a common component of herbs GL and DQY
Herb	138	2.29771	0.0880777	0.435216	0	15	15	4	FALSE	GL28	11.0667	15	0	0	0.783715	FALSE	0	GL28	22062	0.154872
Herb	136	2.37405	0.0582071	0.421222	0	14	14	5	FALSE	GL26	12.1429	14	0	0	0.770992	FALSE	0	GL26	18268	0.174107
Herb	164	2.45038	0.0809531	0.4081	0	12	12	4	FALSE	GL35	8.41667	12	0	0	0.75827	FALSE	0	GL35	17822	0.127874
Herb	133	2.51145	0.0289045	0.398176	0	11	11	4	FALSE	GL23	10.9091	11	0	0	0.748092	FALSE	0	GL23	9440	0.180165
Herb	123	2.89313	0.0462775	0.345646	0	9	9	5	FALSE	BGZ7	6.22222	9	0	0	0.684478	FALSE	0	BGZ7	11016	0.149206
Herb	74	2.66412	0.054636	0.375358	0	9	9	5	FALSE	DQY7	10.2222	9	0	0	0.722646	FALSE	0	DQY7	14416	0.19213
Herb	156	2.55725	0.0352273	0.391045	0	9	9	5	FALSE	GL29	12.5556	9	0	0	0.740458	FALSE	0	GL29	9928	0.206349
Herb	141	2.45038	0.0242822	0.4081	0	9	9	4	FALSE	GL40	16.3333	9	0	0	0.75827	FALSE	0	GL40	11164	0.251366
Herb	111	3.29008	0.0529035	0.303944	0	8	8	5	FALSE	EZ7	4.25	8	0	0	0.618321	FALSE	0	EZ7	16042	0.141304
Herb	143	2.60305	0.027776	0.384164	0	8	8	5	FALSE	GL42	16.5	8	0	0	0.732824	FALSE	0	GL42	8956	0.27193
Herb	139	2.58779	0.0127298	0.386431	0	7	7	5	FALSE	GL37	16.8571	7	0	0	0.735369	FALSE	0	GL37	5502	0.278195
Herb	142	2.52672	0.0118561	0.39577	0	7	7	5	FALSE	GL41	19.8571	7	0	0	0.745547	FALSE	0	GL41	7214	0.314286
Herb	75	3	0.00656108	0.333333	0	6	6	5	FALSE	DQY16	16.8333	6	0	0	0.666667	FALSE	0	DQY16	3750	0.323129
Herb	137	2.51145	0.00994312	0.398176	0	6	6	4	FALSE	GL27	20.1667	6	0	0	0.748092	FALSE	0	GL27	5430	0.319444
Herb	166	2.81679	0.0162444	0.355014	0	6	6	5	FALSE	GL31	11.5	6	0	0	0.697201	FALSE	0	GL31	5534	0.233333
Herb	157	2.66412	0.00663012	0.375358	0	6	6	5	FALSE	GL38	19.5	6	0	0	0.722646	FALSE	0	GL38	4098	0.336364
Herb	144	2.64885	0.00652875	0.377522	0	6	6	5	FALSE	GL43	21	6	0	0	0.725191	FALSE	0	GL43	4360	0.357143
Herb	146	2.64885	0.00652875	0.377522	0	6	6	5	FALSE	GL47	21	6	0	0	0.725191	FALSE	0	GL47	4360	0.357143
Herb	76	3.01527	0.00501459	0.331646	0	5	5	5	FALSE	DQY17	18.2	5	0	0	0.664122	FALSE	0	DQY17	2812	0.35102
Herb	134	2.70992	0.0067731	0.369014	0	5	5	5	FALSE	GL24	16	5	0	0	0.715013	FALSE	0	GL24	2604	0.294118
Herb	167	2.83206	0.0110968	0.3531	0	5	5	5	FALSE	GL32	13.4	5	0	0	0.694656	FALSE	0	GL32	4354	0.275556
Herb	77	2.63359	0.0045485	0.37971	0	4	4	5	FALSE	A	30	4	0	1	0.727735	FALSE	0	A	2812	0.483333	A is a common component of herbs GL and DQY
Herb	120	2.77099	0.00979208	0.360882	0	4	4	5	FALSE	BGZ1	16.5	4	0	0	0.704835	FALSE	0	BGZ1	2780	0.31
Herb	122	2.92366	0.00604744	0.342037	0	4	4	5	FALSE	BGZ5	12.75	4	0	0	0.679389	FALSE	0	BGZ5	1846	0.317568
Herb	86	2.8626	0.00449663	0.349333	0	4	4	5	FALSE	DQY9	15.5	4	0	0	0.689567	FALSE	0	DQY9	2310	0.353659
Herb	106	2.84733	0.00549079	0.351206	0	4	4	5	FALSE	EZ3	15	4	0	0	0.692112	FALSE	0	EZ3	2172	0.325581
Herb	109	2.72519	0.00639076	0.366947	0	4	4	5	FALSE	EZ5	18	4	0	0	0.712468	FALSE	0	EZ5	2774	0.34
Herb	112	3.21374	0.00384691	0.311164	0	4	4	5	FALSE	EZ8	8.75	4	0	0	0.631043	FALSE	0	EZ8	1178	0.276786
Herb	149	2.58779	0.00987423	0.386431	0	4	4	5	FALSE	GL11	25.25	4	0	0	0.735369	FALSE	0	GL11	4026	0.404167
Herb	168	2.9084	0.0199382	0.343832	0	4	4	5	FALSE	GL30	13.5	4	0	0	0.681934	FALSE	0	GL30	4410	0.284091
Herb	170	2.84733	0.0106084	0.351206	0	4	4	5	FALSE	GL36	14	4	0	0	0.692112	FALSE	0	GL36	3562	0.288889
Herb	140	2.78626	0.0030092	0.358904	0	4	4	5	FALSE	GL39	21.75	4	0	0	0.70229	FALSE	0	GL39	2158	0.423469
Herb	165	2.80153	0.00310778	0.356948	0	4	4	5	FALSE	GL44	19.5	4	0	0	0.699746	FALSE	0	GL44	1974	0.385417
Herb	158	2.78626	0.00326515	0.358904	0	4	4	5	FALSE	GL45	24.75	4	0	0	0.70229	FALSE	0	GL45	2316	0.456731
Herb	121	3.1374	0.00300753	0.318735	0	3	3	5	FALSE	BGZ2	13.3333	3	0	0	0.643766	FALSE	0	BGZ2	710	0.440476
Herb	124	3.53435	0.00342441	0.282937	0	3	3	5	FALSE	BGZ6	7	3	0	0	0.577608	FALSE	0	BGZ6	588	0.4
Herb	99	3.35115	0.00572624	0.298405	0	3	3	5	FALSE	DQY13	10	3	0	0	0.608142	FALSE	0	DQY13	1276	0.375
Herb	89	3.30534	0.00238734	0.30254	0	3	3	5	FALSE	DQY15	12	3	0	0	0.615776	FALSE	0	DQY15	894	0.392857
Herb	83	3.0458	0.00213756	0.328321	0	3	3	5	FALSE	DQY4	16.3333	3	0	0	0.659033	FALSE	0	DQY4	990	0.45098
Herb	84	2.9084	0.0031219	0.343832	0	3	3	5	FALSE	DQY5	17.3333	3	0	0	0.681934	FALSE	0	DQY5	1594	0.418803
Herb	85	3.0916	0.00118018	0.323457	0	3	3	5	FALSE	DQY8	20.5	3	0	1	0.651399	FALSE	0	DQY8	680	0.590909
Herb	108	2.74046	0.00433614	0.364903	0	3	3	5	FALSE	EZ2	21.3333	3	0	0	0.709924	FALSE	0	EZ2	2050	0.406667
Herb	159	2.67939	0.00364114	0.373219	0	3	3	5	FALSE	GL1	25.3333	3	0	0	0.720102	FALSE	0	GL1	1838	0.442424
Herb	135	2.63359	0.00302192	0.37971	0	3	3	5	FALSE	GL25	29	3	0	0	0.727735	FALSE	0	GL25	2244	0.482759
Herb	145	2.81679	0.0017059	0.355014	0	3	3	5	FALSE	GL46	25	3	0	0	0.697201	FALSE	0	GL46	1296	0.5
Herb	147	2.60305	0.00335428	0.384164	0	3	3	5	FALSE	GL5	33	3	0	0	0.732824	FALSE	0	GL5	2602	0.533333
Herb	126	3.80916	0.00068661	0.262525	0	2	2	5	FALSE	BGZ4	6.5	2	0	0	0.531807	FALSE	0	BGZ4	162	0.5
Herb	72	3.39695	0.00066195	0.294382	0	2	2	5	FALSE	DQY1	17.5	2	0	0	0.600509	FALSE	0	DQY1	430	0.55
Herb	104	3.67176	0.0006128	0.272349	0	2	2	5	FALSE	DQY18	14	2	0	0	0.554707	FALSE	0	DQY18	256	0.541667
Herb	81	3.0916	0.00118018	0.323457	0	2	2	5	FALSE	DQY3	20.5	2	0	0	0.651399	FALSE	0	DQY3	680	0.590909
Herb	79	3.18321	0.00126339	0.314149	0	2	2	5	FALSE	DQY6	23.5	2	0	0	0.636132	FALSE	0	DQY6	696	0.54878
Herb	107	3.30534	0.00123685	0.30254	0	2	2	5	FALSE	EZ1	19.5	2	0	0	0.615776	FALSE	0	EZ1	472	0.544118
Herb	110	3.30534	0.00123685	0.30254	0	2	2	5	FALSE	EZ6	19.5	2	0	0	0.615776	FALSE	0	EZ6	472	0.544118
Herb	150	2.84733	0.00067362	0.351206	0	2	2	5	FALSE	GL12	37	2	0	0	0.692112	FALSE	0	GL12	664	0.72
Herb	151	2.84733	0.00067362	0.351206	0	2	2	5	FALSE	GL14	37	2	0	0	0.692112	FALSE	0	GL14	664	0.72
Herb	163	2.69466	0.00151786	0.371105	0	2	2	5	FALSE	GL15	34	2	0	0	0.717557	FALSE	0	GL15	1034	0.6
Herb	152	2.84733	0.00067362	0.351206	0	2	2	5	FALSE	GL17	37	2	0	0	0.692112	FALSE	0	GL17	664	0.72
Herb	153	2.84733	0.00067362	0.351206	0	2	2	5	FALSE	GL19	37	2	0	0	0.692112	FALSE	0	GL19	664	0.72
Herb	154	2.84733	0.00067362	0.351206	0	2	2	5	FALSE	GL20	37	2	0	0	0.692112	FALSE	0	GL20	664	0.72
Herb	155	2.84733	0.00067362	0.351206	0	2	2	5	FALSE	GL22	37	2	0	0	0.692112	FALSE	0	GL22	664	0.72
Herb	172	2.96947	0.00199928	0.336761	0	2	2	5	FALSE	GL3	23	2	0	0	0.671756	FALSE	0	GL3	824	0.52381
Herb	169	2.93893	0.00224091	0.34026	0	2	2	5	FALSE	GL33	25	2	0	0	0.676845	FALSE	0	GL33	1054	0.545455
Herb	171	2.93893	0.00166591	0.34026	0	2	2	5	FALSE	GL34	25	2	0	0	0.676845	FALSE	0	GL34	706	0.545455
Herb	160	2.69466	0.00151786	0.371105	0	2	2	5	FALSE	GL4	34	2	0	0	0.717557	FALSE	0	GL4	1034	0.6
Herb	148	2.84733	0.00067362	0.351206	0	2	2	5	FALSE	GL7	37	2	0	0	0.692112	FALSE	0	GL7	664	0.72
Herb	161	2.69466	0.00151786	0.371105	0	2	2	5	FALSE	GL8	34	2	0	0	0.717557	FALSE	0	GL8	1034	0.6
Target	78	2.45038	0.12923	0.4081	0	33		4	FALSE	PGR	5.12903	33	0	2	0.75827	FALSE	0	PGR	45330	0.114695
Target	82	2.29771	0.178037	0.435216	0	26		4	FALSE	PTGS2	5.84	26	0	1	0.783715	FALSE	0	PTGS2	42330	0.0930769
Target	73	2.74046	0.0515605	0.364903	0	19		5	FALSE	AR	6.84211	19	0	0	0.709924	FALSE	0	AR	21932	0.194737
Target	105	3.0916	0.0115285	0.323457	0	13		5	FALSE	ALB	5.53846	13	0	0	0.651399	FALSE	0	ALB	5830	0.324176
Target	103	3.1374	0.012547	0.318735	0	12		5	FALSE	TTR	5.58333	12	0	0	0.643766	FALSE	0	TTR	7178	0.381944
Target	88	2.83206	0.0417882	0.3531	0	11		4	FALSE	ESR1	6.63636	11	0	0	0.694656	FALSE	0	ESR1	14652	0.181818
Target	90	2.89313	0.0169035	0.345646	0	10		5	FALSE	PPARG	8.5	10	0	0	0.684478	FALSE	0	PPARG	7766	0.258621
Target	102	2.9084	0.0198324	0.343832	0	9		4	FALSE	CYP19A1	8.22222	9	0	0	0.681934	FALSE	0	CYP19A1	7236	0.257937
Target	87	3.03053	0.0114522	0.329975	0	9		4	FALSE	PIK3CG	5.5	9	0	1	0.661578	FALSE	0	PIK3CG	3796	0.214286
Target	128	3.07634	0.00549559	0.325062	0	8		5	FALSE	ESR2	7.75	8	0	0	0.653944	FALSE	0	ESR2	2620	0.355263
Target	94	2.80153	0.0142103	0.356948	0	7		5	FALSE	BCL2	10.6667	7	0	1	0.699746	FALSE	0	BCL2	4150	0.247863
Target	100	3.30534	0.00851746	0.30254	0	7		5	FALSE	IL2	3.85714	7	0	0	0.615776	FALSE	0	IL2	2420	0.285714
Target	101	2.92366	0.0201032	0.342037	0	7		5	FALSE	STAT3	7.57143	7	0	0	0.679389	FALSE	0	STAT3	4748	0.211982
Target	127	3.07634	0.0111862	0.325062	0	6		5	FALSE	SHBG	9	6	0	0	0.653944	FALSE	0	SHBG	3200	0.363636
Target	118	2.83206	0.0221941	0.3531	0	5		4	FALSE	EGFR	10.6	5	0	0	0.694656	FALSE	0	EGFR	7344	0.259459
Target	113	2.87786	0.010603	0.34748	0	5		4	FALSE	MMP3	10	5	0	0	0.687023	FALSE	0	MMP3	3330	0.264706
Target	188	3.0916	0.00214715	0.323457	0	5		5	FALSE	PTPN11	11.2	5	0	0	0.651399	FALSE	0	PTPN11	952	0.443478
Target	119	3.38168	0.00693684	0.295711	0	4		5	FALSE	BRAF	5.75	4	0	0	0.603053	FALSE	0	BRAF	2284	0.365385
Target	185	2.9084	0.0067273	0.343832	0	4		5	FALSE	PTPN6	14	4	0	0	0.681934	FALSE	0	PTPN6	2224	0.382353
Target	117	3.01527	0.00901669	0.331646	0	3		5	FALSE	AURKA	11.6667	3	0	0	0.664122	FALSE	0	AURKA	3264	0.380952
Target	95	3.12214	0.00146497	0.320293	0	3		6	FALSE	BAX	16	3	0	1	0.64631	FALSE	0	BAX	474	0.576923
Target	178	3.12214	0.00486935	0.320293	0	3		5	FALSE	CDK4	12.6667	3	0	0	0.64631	FALSE	0	CDK4	850	0.402299
Target	189	3.18321	0.00060415	0.314149	0	3		5	FALSE	G6PD	11.3333	3	0	0	0.636132	FALSE	0	G6PD	232	0.54386
Target	173	3.15267	0.0033035	0.317191	0	3		5	FALSE	ICAM1	12	3	0	0	0.641221	FALSE	0	ICAM1	624	0.407407
Target	96	3.12214	0.00146497	0.320293	0	3		6	FALSE	JUN	16	3	0	1	0.64631	FALSE	0	JUN	474	0.576923
Target	125	3.01527	0.00566486	0.331646	0	3		5	FALSE	PLAU	11.6667	3	0	0	0.664122	FALSE	0	PLAU	1200	0.367816
Target	129	3.15267	0.00231401	0.317191	0	3		5	FALSE	TERT	11.3333	3	0	0	0.641221	FALSE	0	TERT	1110	0.516667
Target	187	3.27481	6.841e-05	0.305361	0	2		5	FALSE	ACP1	12.5	2	0	0	0.620865	FALSE	0	ACP1	58	0.821429
Target	132	3.18321	0.00122601	0.314149	0	2		5	FALSE	AKT1	12	2	0	0	0.636132	FALSE	0	AKT1	554	0.578947
Target	176	2.9542	0.00295902	0.338501	0	2		5	FALSE	CCND1	18.5	2	0	0	0.6743	FALSE	0	CCND1	936	0.530303
Target	190	3.21374	0.0004095	0.311164	0	2		5	FALSE	FGFR1	12	2	0	0	0.631043	FALSE	0	FGFR1	164	0.611111
Target	180	3.0458	0.0018988	0.328321	0	2		6	FALSE	IL6	18	2	0	0	0.659033	FALSE	0	IL6	660	0.548387
Target	196	3.39695	0.00051251	0.294382	0	2		5	FALSE	MAP2K1	8	2	0	0	0.600509	FALSE	0	MAP2K1	106	0.538462
Target	194	3.39695	0.00033277	0.294382	0	2		5	FALSE	PIK3CA	9	2	0	0	0.600509	FALSE	0	PIK3CA	102	0.615385
Target	98	3.42748	0	0.291759	0	2		6	FALSE	PON1	10	2	0	1	0.59542	FALSE	0	PON1	0	0
Target	174	3.22901	0.0006682	0.309693	0	2		6	FALSE	RELA	13	2	0	0	0.628499	FALSE	0	RELA	184	0.545455
Target	97	3.42748	0	0.291759	0	2		6	FALSE	TGFB1	10	2	0	1	0.59542	FALSE	0	TGFB1	0	0
Target	130	3.8855	0	0.257367	0	1		6	FALSE	ABCB1	9	1	0	0	0.519084	FALSE	0	ABCB1	0	0
Target	93	3.65649	0	0.273486	0	1		6	FALSE	CCL5	9	1	0	0	0.557252	FALSE	0	CCL5	0	0
Target	192	3.54962	0	0.28172	0	1		6	FALSE	CD274	9	1	0	0	0.575064	FALSE	0	CD274	0	0
Target	177	3.33588	0	0.299771	0	1		6	FALSE	CDKN1A	22	1	0	0	0.610687	FALSE	0	CDKN1A	0	0
Target	184	3.33588	0	0.299771	0	1		6	FALSE	CSF2	22	1	0	0	0.610687	FALSE	0	CSF2	0	0
Target	131	3.8855	0	0.257367	0	1		6	FALSE	CXCR2	9	1	0	0	0.519084	FALSE	0	CXCR2	0	0
Target	91	3.65649	0	0.273486	0	1		6	FALSE	CYP1A1	9	1	0	0	0.557252	FALSE	0	CYP1A1	0	0
Target	114	4.28244	0	0.233512	0	1		6	FALSE	EP300	8	1	0	0	0.452926	FALSE	0	EP300	0	0
Target	195	3.44275	0	0.290466	0	1		5	FALSE	ERBB2	12	1	0	0	0.592875	FALSE	0	ERBB2	0	0
Target	186	3.33588	0	0.299771	0	1		6	FALSE	FASLG	22	1	0	0	0.610687	FALSE	0	FASLG	0	0
Target	92	3.65649	0	0.273486	0	1		6	FALSE	IFNG	9	1	0	0	0.557252	FALSE	0	IFNG	0	0
Target	193	3.90076	0	0.25636	0	1		6	FALSE	IGF1R	4	1	0	0	0.516539	FALSE	0	IGF1R	0	0
Target	183	3.33588	0	0.299771	0	1		6	FALSE	IL1B	22	1	0	0	0.610687	FALSE	0	IL1B	0	0
Target	182	3.33588	0	0.299771	0	1		6	FALSE	NFKBIA	22	1	0	0	0.610687	FALSE	0	NFKBIA	0	0
Target	191	3.29008	0	0.303944	0	1		5	FALSE	PIK3CB	15	1	0	0	0.618321	FALSE	0	PIK3CB	0	0
Target	116	4.28244	0	0.233512	0	1		6	FALSE	SRC	8	1	0	0	0.452926	FALSE	0	SRC	0	0
Target	198	3.59542	0	0.278132	0	1		6	FALSE	SULT2A1	8	1	0	0	0.56743	FALSE	0	SULT2A1	0	0
Target	197	3.44275	0	0.290466	0	1		5	FALSE	TBK1	12	1	0	0	0.592875	FALSE	0	TBK1	0	0
Target	115	4.28244	0	0.233512	0	1		6	FALSE	TLR9	8	1	0	0	0.452926	FALSE	0	TLR9	0	0
Target	179	3.33588	0	0.299771	0	1		6	FALSE	TNF	22	1	0	0	0.610687	FALSE	0	TNF	0	0
Target	181	3.33588	0	0.299771	0	1		6	FALSE	TP53	22	1	0	0	0.610687	FALSE	0	TP53	0	0
Target	175	3.33588	0	0.299771	0	1		6	FALSE	VEGFA	22	1	0	0	0.610687	FALSE	0	VEGFA	0	0
