# Supplementary material for: Mechanisms of action of Fu Fang Gang Liu liquid in treating condyloma acuminatum by network pharmacology and experimental validation
Source: BMC Complement Med Ther. 2023 Apr 20;23:128. doi: 10.1186/s12906-023-03960-7 (PMC10116837; doi:10.1186/s12906-023-03960-7)
Supplement: Supplementary file 7 — Additional file 7. [file 12906_2023_3960_MOESM7_ESM.xlsx]

## Sheet: Sheet1
SUID	AverageShortestPathLength	BetweennessCentrality	ClosenessCentrality	ClusteringCoefficient	Degree	degree.layout	Eccentricity	IsSingleNode	name	NeighborhoodConnectivity	NumberOfDirectedEdges	NumberOfUndirectedEdges	PartnerOfMultiEdgedNodePairs	Radiality	selected	SelfLoops	shared name	Stress	TopologicalCoefficient
89	1.10345	0.0439825	0.90625	0.538462	52	52	2	FALSE	AKT1	29.1346	52	0	0	0.965517	FALSE	0	AKT1	1448	0.502321
77	1.13793	0.0384198	0.878788	0.557551	50	50	2	FALSE	TP53	29.7	50	0	0	0.954023	FALSE	0	TP53	1294	0.512069
83	1.15517	0.0451505	0.865672	0.579082	49	49	2	FALSE	SRC	30.2041	49	0	0	0.948276	FALSE	0	SRC	1250	0.52076
87	1.17241	0.0469951	0.852941	0.550532	48	48	2	FALSE	TNF	29.5	48	0	0	0.942529	FALSE	0	TNF	1470	0.508621
79	1.18966	0.0242341	0.84058	0.59852	47	47	2	FALSE	EGFR	30.7447	47	0	0	0.936782	FALSE	0	EGFR	1048	0.530081
80	1.18966	0.0428179	0.84058	0.562442	47	47	2	FALSE	ALB	29.8085	47	0	0	0.936782	FALSE	0	ALB	1398	0.51394
86	1.18966	0.038039	0.84058	0.581869	47	47	2	FALSE	IL6	30.2766	47	0	0	0.936782	FALSE	0	IL6	1352	0.52201
90	1.18966	0.020577	0.84058	0.618871	47	47	2	FALSE	VEGFA	31.234	47	0	0	0.936782	FALSE	0	VEGFA	966	0.538518
76	1.2069	0.0215861	0.828571	0.621256	46	46	2	FALSE	STAT3	31.2609	46	0	0	0.931034	FALSE	0	STAT3	902	0.538981
74	1.27586	0.0173555	0.783784	0.643438	42	42	2	FALSE	CCND1	31.8095	42	0	0	0.908046	FALSE	0	CCND1	732	0.54844
78	1.27586	0.0148568	0.783784	0.652729	42	42	2	FALSE	ERBB2	32.1667	42	0	0	0.908046	FALSE	0	ERBB2	742	0.554598
82	1.27586	0.0122593	0.783784	0.671312	42	42	2	FALSE	JUN	32.619	42	0	0	0.908046	FALSE	0	JUN	618	0.562397
81	1.2931	0.0114083	0.773333	0.689024	41	41	2	FALSE	PTGS2	32.9756	41	0	0	0.902299	FALSE	0	PTGS2	594	0.568545
88	1.32759	0.0175216	0.753247	0.650472	39	39	2	FALSE	ESR1	31.9744	39	0	0	0.890805	FALSE	0	ESR1	674	0.551282
100	1.34483	0.00962973	0.74359	0.711238	38	38	2	FALSE	IL1B	33.5	38	0	0	0.885057	FALSE	0	IL1B	478	0.577586
101	1.43103	0.0113627	0.698795	0.642017	35	35	3	FALSE	PIK3CA	31.4286	35	0	0	0.856322	FALSE	0	PIK3CA	482	0.561224
104	1.41379	0.0313235	0.707317	0.659537	34	34	2	FALSE	PPARG	32.8235	34	0	0	0.862069	FALSE	0	PPARG	956	0.565923
94	1.43103	0.00575489	0.698795	0.780303	33	33	2	FALSE	NFKBIA	35.303	33	0	0	0.856322	FALSE	0	NFKBIA	272	0.608673
97	1.43103	0.00542141	0.698795	0.776515	33	33	2	FALSE	IL2	34.7879	33	0	0	0.856322	FALSE	0	IL2	314	0.599791
75	1.44828	0.00814728	0.690476	0.72379	32	32	2	FALSE	EP300	33.4688	32	0	0	0.850575	FALSE	0	EP300	324	0.577047
85	1.44828	0.00437376	0.690476	0.77621	32	32	2	FALSE	RELA	35.4688	32	0	0	0.850575	FALSE	0	RELA	242	0.61153
121	1.46552	0.00685028	0.682353	0.721774	32	32	3	FALSE	CD274	34.0312	32	0	0	0.844828	FALSE	0	CD274	348	0.597039
98	1.46552	0.00377004	0.682353	0.810753	31	31	2	FALSE	IFNG	35.5484	31	0	0	0.844828	FALSE	0	IFNG	242	0.612903
96	1.48276	0.00205886	0.674419	0.855172	30	30	2	FALSE	TGFB1	37.1	30	0	0	0.83908	FALSE	0	TGFB1	132	0.639655
108	1.48276	0.00414992	0.674419	0.804598	30	30	2	FALSE	CSF2	35.2	30	0	0	0.83908	FALSE	0	CSF2	248	0.606897
92	1.51724	0.014815	0.659091	0.674877	29	29	3	FALSE	PTPN11	33	29	0	0	0.827586	FALSE	0	PTPN11	392	0.578947
102	1.5	0.00203183	0.666667	0.859606	29	29	2	FALSE	ICAM1	36.3448	29	0	0	0.833333	FALSE	0	ICAM1	128	0.626635
113	1.5	0.0081665	0.666667	0.721675	29	29	2	FALSE	PGR	34.2069	29	0	0	0.833333	FALSE	0	PGR	350	0.589774
124	1.5	0.00331002	0.666667	0.817734	29	29	2	FALSE	CDKN1A	36.2414	29	0	0	0.833333	FALSE	0	CDKN1A	172	0.624851
103	1.51724	0.00333692	0.659091	0.812169	28	28	2	FALSE	IGF1R	36.5	28	0	0	0.827586	FALSE	0	IGF1R	182	0.62931
110	1.51724	0.00413749	0.659091	0.785714	28	28	2	FALSE	MAP2K1	36.2857	28	0	0	0.827586	FALSE	0	MAP2K1	212	0.625616
120	1.55172	0.00444727	0.644444	0.790769	26	26	2	FALSE	AR	36.1923	26	0	0	0.816092	FALSE	0	AR	228	0.624005
127	1.55172	0.0015885	0.644444	0.883077	26	26	2	FALSE	CCL5	36.0769	26	0	0	0.816092	FALSE	0	CCL5	88	0.622016
99	1.56897	0.00208311	0.637363	0.836667	25	25	2	FALSE	CDK4	36.84	25	0	0	0.810345	FALSE	0	CDK4	136	0.635172
111	1.56897	0.00226998	0.637363	0.823333	25	25	2	FALSE	TERT	37.08	25	0	0	0.810345	FALSE	0	TERT	140	0.63931
118	1.58621	0.00231828	0.630435	0.833333	25	25	3	FALSE	FASLG	36.84	25	0	0	0.804598	FALSE	0	FASLG	118	0.646316
122	1.60345	0.0121223	0.623656	0.770751	23	23	2	FALSE	CYP19A1	35.6087	23	0	0	0.798851	FALSE	0	CYP19A1	484	0.613943
109	1.63793	0.00037158	0.610526	0.948052	22	22	3	FALSE	MMP3	39.4091	22	0	0	0.787356	FALSE	0	MMP3	24	0.691388
115	1.63793	0.00223142	0.610526	0.842857	21	21	2	FALSE	ESR2	39.0476	21	0	0	0.787356	FALSE	0	ESR2	126	0.673235
117	1.65517	0.0007791	0.604167	0.909524	21	21	3	FALSE	TLR9	36.1905	21	0	0	0.781609	FALSE	0	TLR9	38	0.634921
119	1.67241	0.00031881	0.597938	0.947368	20	20	3	FALSE	PLAU	40.75	20	0	0	0.775862	FALSE	0	PLAU	20	0.714912
72	1.68966	0.00254862	0.591837	0.836601	18	18	2	FALSE	ABCB1	40.2778	18	0	0	0.770115	FALSE	0	ABCB1	138	0.694444
112	1.7069	5.906e-05	0.585859	0.986928	18	18	3	FALSE	CXCR2	39.6667	18	0	0	0.764368	FALSE	0	CXCR2	4	0.695906
106	1.75862	0.00135616	0.568627	0.794118	17	17	3	FALSE	PIK3CB	33.2941	17	0	0	0.747126	FALSE	0	PIK3CB	62	0.605348
126	1.72414	0.00048928	0.58	0.911765	17	17	3	FALSE	FGFR1	39.4118	17	0	0	0.758621	FALSE	0	FGFR1	32	0.691434
84	1.74138	0.00830037	0.574257	0.616667	16	16	3	FALSE	CYP1A1	29.8125	16	0	0	0.752874	FALSE	0	CYP1A1	270	0.523026
107	1.77586	0.00105392	0.563107	0.885714	15	15	3	FALSE	BAX	39.5333	15	0	0	0.741379	FALSE	0	BAX	36	0.705952
114	1.77586	0.00032322	0.563107	0.901099	14	14	3	FALSE	TBK1	38.7143	14	0	0	0.741379	FALSE	0	TBK1	18	0.679198
125	1.86207	0.00013143	0.537037	0.961538	13	13	3	FALSE	PTPN6	37.6923	13	0	0	0.712644	FALSE	0	PTPN6	6	0.711176
95	1.86207	0.000111	0.537037	0.939394	12	12	3	FALSE	AURKA	36.5833	12	0	0	0.712644	FALSE	0	AURKA	8	0.677469
105	1.82759	0.00017914	0.54717	0.924242	12	12	3	FALSE	BRAF	38.75	12	0	0	0.724138	FALSE	0	BRAF	16	0.691964
116	1.81034	0.00010378	0.552381	0.969697	12	12	3	FALSE	PIK3CG	39.3333	12	0	0	0.729885	FALSE	0	PIK3CG	12	0.690058
129	1.89655	0.00100549	0.527273	0.805556	9	9	3	FALSE	SHBG	31.5556	9	0	0	0.701149	FALSE	0	SHBG	36	0.573737
93	1.87931	0.00274713	0.53211	0.666667	7	7	2	FALSE	G6PD	35.7143	7	0	0	0.706897	FALSE	0	G6PD	52	0.62406
123	1.94828	4.321e-05	0.513274	0.952381	7	7	3	FALSE	BCL2	39.4286	7	0	0	0.683908	FALSE	0	BCL2	2	0.730159
73	2	3.559e-05	0.5	0.933333	6	6	3	FALSE	PON1	35	6	0	0	0.666667	FALSE	0	PON1	2	0.673077
128	2.06897	0	0.483333	1	4	4	3	FALSE	TTR	37.75	4	0	0	0.643678	FALSE	0	TTR	0	0.755
91	2.06897	0.00022182	0.483333	0.333333	3	3	3	FALSE	ACP1	28.3333	3	0	0	0.643678	FALSE	0	ACP1	4	0.56
130	2.24138	0	0.446154	1	3	3	3	FALSE	SULT2A1	24.3333	3	0	0	0.586207	FALSE	0	SULT2A1	0	0.593496
