# Supplementary material for: Mechanisms of action of Fu Fang Gang Liu liquid in treating condyloma acuminatum by network pharmacology and experimental validation
Source: BMC Complement Med Ther. 2023 Apr 20;23:128. doi: 10.1186/s12906-023-03960-7 (PMC10116837; doi:10.1186/s12906-023-03960-7)
Supplement: Supplementary file 8 — Additional file 8. [file 12906_2023_3960_MOESM8_ESM.xlsx]

## Sheet: Sheet1
SUID	degree.layout	MCODE::Clusters (1)	MCODE::Node Status (1)	MCODE::Score (1)	name	selected	shared name
113	52	Cluster 0	Clustered	17.9492	AKT1	FALSE	AKT1
125	50	Cluster 0	Clustered	17.9492	TP53	FALSE	TP53
119	49	Cluster 0	Clustered	17.9492	SRC	FALSE	SRC
115	48	Cluster 0	Clustered	17.1882	TNF	FALSE	TNF
123	47	Cluster 0	Clustered	18.75	EGFR	FALSE	EGFR
112	47	Cluster 0	Clustered	17.9492	VEGFA	FALSE	VEGFA
116	47	Cluster 0	Clustered	16.9333	IL6	FALSE	IL6
126	46	Cluster 0	Clustered	17.9492	STAT3	FALSE	STAT3
128	42	Cluster 0	Clustered	18.5379	CCND1	FALSE	CCND1
120	42	Cluster 0	Clustered	17.4439	JUN	FALSE	JUN
124	42	Cluster 0	Clustered	17.369	ERBB2	FALSE	ERBB2
121	41	Cluster 0	Clustered	17.5561	PTGS2	FALSE	PTGS2
114	39	Cluster 0	Clustered	17.6847	ESR1	FALSE	ESR1
102	38	Cluster 0	Clustered	18.121	IL1B	FALSE	IL1B
98	34	Cluster 0	Clustered	20	PPARG	FALSE	PPARG
105	33	Cluster 0	Clustered	18.8923	IL2	FALSE	IL2
108	33	Cluster 0	Clustered	17.7011	NFKBIA	FALSE	NFKBIA
117	32	Cluster 0	Clustered	20	RELA	FALSE	RELA
127	32	Cluster 0	Clustered	18.4	EP300	FALSE	EP300
81	32	Cluster 0	Clustered	16.32	CD274	FALSE	CD274
104	31	Cluster 0	Clustered	20	IFNG	FALSE	IFNG
94	30	Cluster 0	Clustered	20	CSF2	FALSE	CSF2
106	30	Cluster 0	Clustered	17.9803	TGFB1	FALSE	TGFB1
100	29	Cluster 0	Clustered	18.8923	ICAM1	FALSE	ICAM1
78	29	Cluster 0	Clustered	18.6462	CDKN1A	FALSE	CDKN1A
89	29	Cluster 0	Clustered	17.004	PGR	FALSE	PGR
92	28	Cluster 0	Clustered	18.7286	MAP2K1	FALSE	MAP2K1
99	28	Cluster 0	Clustered	17.3046	IGF1R	FALSE	IGF1R
75	26	Cluster 0	Seed	20	CCL5	FALSE	CCL5
82	26	Cluster 0	Clustered	17.004	AR	FALSE	AR
80	23	Cluster 0	Clustered	16	CYP19A1	FALSE	CYP19A1
93	22	Cluster 0	Clustered	19	MMP3	FALSE	MMP3
85	21	Cluster 0	Clustered	17	TLR9	FALSE	TLR9
83	20	Cluster 0	Clustered	16.8012	PLAU	FALSE	PLAU
90	18	Cluster 0	Clustered	17	CXCR2	FALSE	CXCR2
