# Supplementary material for: Mechanisms of action of Fu Fang Gang Liu liquid in treating condyloma acuminatum by network pharmacology and experimental validation
Source: BMC Complement Med Ther. 2023 Apr 20;23:128. doi: 10.1186/s12906-023-03960-7 (PMC10116837; doi:10.1186/s12906-023-03960-7)
Supplement: Supplementary file 9 — Additional file 9. [file 12906_2023_3960_MOESM9_ESM.xlsx]

## Sheet: Sheet1
Category	ID	Description	GeneRatio	BgRatio	pvalue	p.adjust	qvalue	geneID	Count
BP	GO:0009991	response to extracellular stimulus	45/754	479/18800	1.12094e-07	0.000336246	0.000282222	LRCOL1/MAP1LC3B2/RASGRP4/SLC25A25/MYOCD/UCN2/SPX/ELAPOR1/IMPACT/PCSK1N/FGF21/GDF15/KL/ALDH1A2/AKR1C3/VGF/UCP2/TNF/TFRC/STC1/SSTR1/SPINK1/PTPRC/TNFRSF11B/ITGA2/INHBB/IL1A/IFI16/FOXA3/GPT/GCGR/GAST/FOLR1/FES/DDIT3/CYP24A1/CYP1A1/CD68/CBS/BCKDHB/ATF3/APOE/ADRB2/ADM/A2M	45
BP	GO:0006694	steroid biosynthetic process	24/754	175/18800	1.4284e-07	0.000336246	0.000282222	HINT2/DHRS11/CYB5R2/NPC1L1/DKK3/AMACR/ABCG1/AKR1C3/HSD17B8/TNF/AKR1D1/MVD/IL1A/FGF1/EGR1/CYP3A7/CYP1A1/CGA/CFTR/BMP5/BMP2/APOE/AKR1B1/ADM	24
BP	GO:0070371	ERK1 and ERK2 cascade	34/754	335/18800	7.06333e-07	0.000857905	0.000720068	C1QL4/NPNT/SPRY4/CARD9/ACE2/NDRG2/FGF21/GPNMB/HESX1/MARCO/TNF/TEK/CX3CL1/XCL1/CCL21/CCL18/CCL5/ROS1/PTPRR/PTPRC/JUN/IL1B/IL1A/CCN1/FN1/FGF1/DUSP5/DUSP4/CCN2/CCR1/BMP2/ATF3/APOE/ACTA2	34
BP	GO:0031667	response to nutrient levels	41/754	446/18800	7.28891e-07	0.000857905	0.000720068	LRCOL1/MAP1LC3B2/SLC25A25/UCN2/SPX/ELAPOR1/IMPACT/PCSK1N/FGF21/GDF15/KL/ALDH1A2/AKR1C3/VGF/UCP2/TNF/TFRC/STC1/SSTR1/SPINK1/TNFRSF11B/ITGA2/INHBB/IL1A/IFI16/FOXA3/GPT/GCGR/GAST/FOLR1/FES/DDIT3/CYP24A1/CYP1A1/CD68/BCKDHB/ATF3/APOE/ADRB2/ADM/A2M	41
BP	GO:0007160	cell-matrix adhesion	27/754	235/18800	9.18674e-07	0.000865023	0.000726042	FMN1/NPNT/THSD1/TMEM8B/COL5A3/SNED1/ADAMTS13/ITGBL1/VTN/TNXB/THBS1/TEK/CX3CL1/CCL21/SERPINE1/MMP12/ITGB6/ITGB4/ITGAM/ITGA7/ITGA2B/ITGA2/FN1/CCN2/BST1/ARHGAP6/ACVRL1	27
BP	GO:0070372	regulation of ERK1 and ERK2 cascade	32/754	311/18800	1.10879e-06	0.000870028	0.000730243	C1QL4/NPNT/SPRY4/CARD9/ACE2/NDRG2/FGF21/GPNMB/MARCO/TNF/TEK/CX3CL1/XCL1/CCL21/CCL18/CCL5/ROS1/PTPRR/PTPRC/JUN/IL1B/IL1A/CCN1/FN1/FGF1/DUSP4/CCN2/CCR1/BMP2/ATF3/APOE/ACTA2	32
BP	GO:0008207	C21-steroid hormone metabolic process	10/754	37/18800	1.32082e-06	0.000888345	0.000745617	DKK3/DHRS2/AKR1C3/AKR1D1/EGR1/AKR1C1/BMP5/BMP2/AKR1B1/ADM	10
BP	GO:0008202	steroid metabolic process	31/754	323/18800	6.89832e-06	0.0040226	0.0033763	HINT2/DHRS11/APOBR/CYB5R2/NPC1L1/DKK3/AMACR/DHRS2/ABCG1/AKR1C3/HSD17B8/UGT2B17/TNF/AKR1D1/MVD/IL1A/GNB3/FGF1/EGR1/AKR1C1/CYP24A1/CYP3A7/CYP1A1/CGA/CFTR/BMP5/BMP2/APOE/AKR1B1/ADM/ABCA2	31
BP	GO:0033627	cell adhesion mediated by integrin	14/754	86/18800	7.68977e-06	0.0040226	0.0033763	NPNT/ITGBL1/PLPP3/VTN/CCL21/CCL5/SERPINE1/CCN3/ITGB6/ITGB4/ITGAM/ITGA7/ITGA2B/ITGA2	14
BP	GO:0072574	hepatocyte proliferation	7/754	22/18800	1.63293e-05	0.00698894	0.00586605	TNFAIP3/TNF/MDK/IL6/GLI1/FGL1/FGF1	7
BP	GO:0072575	epithelial cell proliferation involved in liver morphogenesis	7/754	22/18800	1.63293e-05	0.00698894	0.00586605	TNFAIP3/TNF/MDK/IL6/GLI1/FGL1/FGF1	7
BP	GO:0042445	hormone metabolic process	24/754	230/18800	1.8973e-05	0.00731562	0.00614024	DHRS11/ACE2/PCSK4/SLCO1C1/PCSK1N/DKK3/DHRS2/ALDH1A2/AKR1C3/HSD17B8/UGT2B17/TPO/AKR1D1/RPE65/GNB3/EGR1/AKR1C1/CYP3A7/CYP1A1/CGA/BMP5/BMP2/AKR1B1/ADM	24
BP	GO:0003129	heart induction	5/754	10/18800	2.18138e-05	0.00731562	0.00614024	GATA5/MESP1/DKK1/ROBO2/BMP2	5
BP	GO:0072576	liver morphogenesis	7/754	23/18800	2.26637e-05	0.00731562	0.00614024	TNFAIP3/TNF/MDK/IL6/GLI1/FGL1/FGF1	7
BP	GO:0010817	regulation of hormone levels	40/754	496/18800	2.33081e-05	0.00731562	0.00614024	CPLX3/C1QTNF1/DHRS11/ACE2/PCSK4/SLCO1C1/PCSK1N/DKK3/DHRS2/ALDH1A2/AKR1C3/HSD17B8/VGF/UGT2B17/UCP2/TPO/TNF/AKR1D1/SPINK1/CCL5/RPE65/CCN3/NNAT/KCNQ1/INHBB/INHBA/INHA/IL6/IL1B/GNB3/EGR1/AKR1C1/CYP3A7/CYP1A1/CGA/CFTR/BMP5/BMP2/AKR1B1/ADM	40
BP	GO:0050810	regulation of steroid biosynthetic process	12/754	72/18800	2.66969e-05	0.00750824	0.00630192	DKK3/ABCG1/AKR1C3/TNF/IL1A/FGF1/EGR1/CGA/BMP5/BMP2/APOE/ADM	12
BP	GO:0044703	multi-organism reproductive process	22/754	205/18800	2.71113e-05	0.00750824	0.00630192	TLE6/RXFP1/ACE2/MAFF/PLA2G4C/UCP2/STC1/PSG9/PSG7/PSG6/PSG5/PSG4/PSG3/PSG2/PSG1/ITGB4/ITGA2/IL1B/FOSB/CYP1A1/ARHGDIB/ADM	22
BP	GO:0031589	cell-substrate adhesion	32/754	364/18800	2.9176e-05	0.00763114	0.00640506	FMN1/NPNT/SPRY4/SRCIN1/THSD1/TMEM8B/COL5A3/SNED1/ADAMTS13/ITGBL1/VTN/TNXB/THBS1/TEK/ST6GAL1/CX3CL1/CCL21/SERPINE1/MMP12/MDK/ITGB6/ITGB4/ITGAM/ITGA7/ITGA2B/ITGA2/CCN1/FN1/CCN2/BST1/ARHGAP6/ACVRL1	32
BP	GO:0003007	heart morphogenesis	25/754	254/18800	3.45218e-05	0.00786808	0.00660394	MESP2/GATA5/FOXN4/ALPK2/ADPRHL1/SYNPO2L/MESP1/DLL4/ANKRD1/DKK1/ALDH1A2/TCAP/TNNC1/TEK/TBX6/RYR2/ROBO2/JUN/CCN1/GJA5/FOLR1/MEGF8/BMP5/BMP2/ACVRL1	25
BP	GO:0010566	regulation of ketone biosynthetic process	6/754	17/18800	3.45402e-05	0.00786808	0.00660394	DKK3/AKR1C3/EGR1/BMP5/BMP2/ADM	6
BP	GO:0034754	cellular hormone metabolic process	17/754	137/18800	3.50955e-05	0.00786808	0.00660394	DHRS11/DKK3/DHRS2/ALDH1A2/AKR1C3/HSD17B8/UGT2B17/AKR1D1/RPE65/EGR1/AKR1C1/CYP3A7/CYP1A1/BMP5/BMP2/AKR1B1/ADM	17
BP	GO:2000826	regulation of heart morphogenesis	5/754	11/18800	3.86701e-05	0.00827541	0.00694582	GATA5/MESP1/DKK1/ROBO2/BMP2	5
BP	GO:0043410	positive regulation of MAPK cascade	39/754	491/18800	4.11292e-05	0.00841896	0.00706631	NPNT/EPGN/C1QTNF1/BIRC7/CARD9/FGF21/PLCB1/DKK1/GPNMB/GDF15/KL/MARCO/TRAF1/TNF/THBS1/TEK/CX3CL1/XCL1/CCL21/CCL18/CCL5/PTPRC/PLCG2/PDE6G/MMP8/JUN/IL6/IL1B/IL1A/IGF2/FGF1/GADD45A/CCN2/CCR1/BMP2/APOE/ADRB2/ADRA1B/ACTA2	39
BP	GO:0044273	sulfur compound catabolic process	8/754	34/18800	4.63216e-05	0.00876974	0.00736073	NUDT7/GGTLC2/CHAC1/HYAL4/IDUA/GGT5/GGT7/CBS	8
BP	GO:1901617	organic hydroxy compound biosynthetic process	24/754	243/18800	4.65683e-05	0.00876974	0.00736073	ASAH2/CYB5R2/NPC1L1/DKK3/MOXD1/AMACR/ABCG1/KL/AKR1C3/TYRP1/TNF/AKR1D1/PLCG2/MVD/HRH1/HDC/FGF1/DCT/CFTR/CDH3/BMP5/BMP2/APOE/ABCA2	24
BP	GO:0044706	multi-multicellular organism process	22/754	213/18800	4.8745e-05	0.00882659	0.00740845	TLE6/RXFP1/ACE2/MAFF/PLA2G4C/UCP2/STC1/PSG9/PSG7/PSG6/PSG5/PSG4/PSG3/PSG2/PSG1/ITGB4/ITGA2/IL1B/FOSB/CYP1A1/ARHGDIB/ADM	22
BP	GO:0002685	regulation of leukocyte migration	22/754	218/18800	6.91102e-05	0.011643	0.00977234	DOCK8/MMP28/PLCB1/TNFAIP6/TNF/THBS1/CX3CL1/XCL1/CCL21/CCL5/SERPINE1/CCN3/MDK/ITGA2/CXCL8/IL6/IL1A/ECM1/CCR1/BST1/BMP5/BDKRB1	22
BP	GO:0019218	regulation of steroid metabolic process	14/754	104/18800	6.92446e-05	0.011643	0.00977234	DKK3/ABCG1/AKR1C3/TNF/IL1A/GNB3/FGF1/EGR1/CGA/BMP5/BMP2/APOE/ADM/ABCA2	14
BP	GO:0032350	regulation of hormone metabolic process	8/754	36/18800	7.19126e-05	0.0116746	0.00979891	SLCO1C1/DKK3/AKR1C3/GNB3/EGR1/BMP5/BMP2/ADM	8
BP	GO:0001889	liver development	16/754	134/18800	9.4247e-05	0.0139358	0.0116968	CDK5RAP3/MESP1/NKX2-8/CLDN1/ALDH1A2/UCP2/TNFAIP3/TNF/MDK/JUN/ITGA2/IL6/GLI1/FGL1/FGF1/CYP1A1	16
BP	GO:0007229	integrin-mediated signaling pathway	14/754	107/18800	9.48151e-05	0.0139358	0.0116968	LAT/ADAMTS13/ITGBL1/PLPP3/ITGB6/ITGB4/ITGAM/ITGA7/ITGA2B/ITGA2/FYB1/FN1/CCN2/BST1	14
BP	GO:0006700	C21-steroid hormone biosynthetic process	6/754	20/18800	9.75667e-05	0.0139358	0.0116968	DKK3/EGR1/BMP5/BMP2/AKR1B1/ADM	6
BP	GO:0060537	muscle tissue development	33/754	405/18800	9.76809e-05	0.0139358	0.0116968	GATA5/ALPK2/ADPRHL1/MYOCD/MESP1/SOX6/DLL4/ANKRD1/MAFF/DKK1/KLHL41/HCN4/HDAC9/CACNA1G/ALDH1A2/TCAP/TNNC1/SOX15/RYR2/RARB/PGM5/NPHS1/ITGA7/IGF2/NR4A1/HLF/GLI1/GJA5/EGR1/EFNB2/BMP5/BMP2/ATF3	33
BP	GO:0006941	striated muscle contraction	19/754	178/18800	0.000100983	0.0139832	0.0117365	CCDC78/RCSD1/ACE2/NEDD4L/KLHL41/HCN4/CACNA1G/TCAP/TNNC1/TNF/STC1/SCN1A/RYR2/KCNQ1/KCND3/NR4A1/GJA5/CCN2/ADRA1B	19
BP	GO:0006953	acute-phase response	9/754	48/18800	0.000105269	0.0141602	0.0118851	TNF/TFRC/SAA1/IL6/IL1B/IL1A/FN1/F8/A2M	9
BP	GO:0002683	negative regulation of immune system process	34/754	425/18800	0.000109926	0.0143759	0.0120661	LGALS9C/LGALS9B/IL31RA/PDCD1LG2/VTCN1/MMP28/DHX58/VSIR/PAG1/IL17D/PLCB1/GPNMB/MAFB/TNFAIP6/TNFAIP3/TNF/THBS1/CX3CL1/XCL1/CCL21/PTPRC/CCN3/MMP12/MDK/LTF/JAK3/INHBA/INHA/IL7R/IFI16/FGL1/CD68/BMP5/A2M	34
BP	GO:0061008	hepaticobiliary system development	16/754	137/18800	0.00012274	0.0156178	0.0131086	CDK5RAP3/MESP1/NKX2-8/CLDN1/ALDH1A2/UCP2/TNFAIP3/TNF/MDK/JUN/ITGA2/IL6/GLI1/FGL1/FGF1/CYP1A1	16
BP	GO:0006066	alcohol metabolic process	30/754	361/18800	0.000141553	0.0172099	0.0144449	ASAH2/APOBR/ACSS2/NPC1L1/DKK3/TKFC/MOXD1/PLCB1/ABCG1/ALDH1A2/AKR1C3/PLPP3/AKR1D1/SLC5A3/RPE65/PLCG2/MVD/HRH1/GNB3/FGF1/AKR1C1/CYP3A7/CYP1A1/CFTR/BMP5/BMP2/APOE/AKR1B1/ACP3/ABCA2	30
BP	GO:0097529	myeloid leukocyte migration	22/754	229/18800	0.000142563	0.0172099	0.0144449	MMP28/PLCB1/TNFAIP6/THBS1/CX3CL1/XCL1/CCL21/CCL18/CCL5/SAA1/S100A8/PECAM1/SERPINE1/CCN3/MDK/CXCL8/IL6/IL1B/IL1A/HRH1/CCR1/BST1	22
BP	GO:0048608	reproductive structure development	34/754	433/18800	0.000156965	0.0184194	0.01546	PSAPL1/TEX19/MYOCD/IMMP2L/LHX9/PLAC1/HOXB13/HESX1/AKR1C3/VGF/TNFAIP6/STC1/SOX15/ROBO2/HTRA1/LFNG/INHBB/INHBA/INHA/IL1A/CCN1/IGF2/TNC/GLI1/GJB5/GJB3/EREG/EPAS1/DMRT1/BMP5/BIK/AMHR2/ADM/A2M	34
BP	GO:0003018	vascular process in circulatory system	24/754	263/18800	0.000160407	0.0184194	0.01546	SLC27A1/ACE2/SLCO1C1/TJP3/PTP4A3/ABCC3/TNF/TFRC/TEK/SLC5A3/SLC2A4/ABCB1/PDE2A/HRH1/GJA5/FABP5/FAAH/CDH5/APOE/ADRB2/ADRA1B/ADM/ACTA2/ABCA2	24
BP	GO:0014706	striated muscle tissue development	23/754	248/18800	0.00017193	0.0189939	0.0159422	GATA5/ALPK2/ADPRHL1/MYOCD/MESP1/SOX6/DLL4/ANKRD1/DKK1/HCN4/CACNA1G/ALDH1A2/TCAP/TNNC1/SOX15/RYR2/RARB/PGM5/GLI1/GJA5/EFNB2/BMP5/BMP2	23
BP	GO:1902644	tertiary alcohol metabolic process	6/754	22/18800	0.00017535	0.0189939	0.0159422	DKK3/AKR1C3/AKR1C1/BMP5/BMP2/AKR1B1	6
BP	GO:0061458	reproductive system development	34/754	436/18800	0.000178816	0.0189939	0.0159422	PSAPL1/TEX19/MYOCD/IMMP2L/LHX9/PLAC1/HOXB13/HESX1/AKR1C3/VGF/TNFAIP6/STC1/SOX15/ROBO2/HTRA1/LFNG/INHBB/INHBA/INHA/IL1A/CCN1/IGF2/TNC/GLI1/GJB5/GJB3/EREG/EPAS1/DMRT1/BMP5/BIK/AMHR2/ADM/A2M	34
BP	GO:0006936	muscle contraction	29/754	349/18800	0.000181993	0.0189939	0.0159422	NPNT/CCDC78/MYOCD/RCSD1/SPX/ACE2/ANKRD2/NEDD4L/KLHL41/HCN4/P2RX6/CACNA1G/TCAP/TNNC1/TNF/STC1/SGCA/SCN1A/RYR2/KCNQ1/KCNJ12/KCND3/ITGA2/NR4A1/GJA5/CCN2/ADRB2/ADRA1B/ACTA2	29
BP	GO:0050900	leukocyte migration	31/754	384/18800	0.000185582	0.0189939	0.0159422	DOCK8/MMP28/PLCB1/TNFAIP6/TNF/THBS1/SELPLG/CX3CL1/XCL1/CCL21/CCL18/CCL5/SAA1/S100A8/PECAM1/SERPINE1/CCN3/MDK/LCK/ITGA7/ITGA2/CXCL8/IL6/IL1B/IL1A/HRH1/ECM1/CCR1/BST1/BMP5/BDKRB1	31
BP	GO:0120178	steroid hormone biosynthetic process	8/754	41/18800	0.000190205	0.0190529	0.0159917	DHRS11/DKK3/HSD17B8/EGR1/BMP5/BMP2/AKR1B1/ADM	8
BP	GO:0032963	collagen metabolic process	13/754	101/18800	0.000197327	0.0193545	0.0162449	MMP28/VSIR/ADAMTS3/SERPINB7/TNXB/MMP12/MMP8/MMP7/MMP1/ITGA2/IL6/CTSS/CCN2	13
BP	GO:0001885	endothelial cell development	10/754	64/18800	0.000216056	0.019467	0.0163393	TJP3/PLCB1/CLDN1/TNF/STC1/PECAM1/PDE2A/IL1B/COL15A1/CDH5	10
BP	GO:0070374	positive regulation of ERK1 and ERK2 cascade	21/754	220/18800	0.000218846	0.019467	0.0163393	NPNT/CARD9/FGF21/GPNMB/MARCO/TNF/TEK/CX3CL1/XCL1/CCL21/CCL18/CCL5/PTPRC/JUN/IL1A/FGF1/CCN2/CCR1/BMP2/APOE/ACTA2	21
BP	GO:2000345	regulation of hepatocyte proliferation	5/754	15/18800	0.000219811	0.019467	0.0163393	TNFAIP3/TNF/MDK/GLI1/FGF1	5
BP	GO:0030574	collagen catabolic process	8/754	42/18800	0.000226793	0.019467	0.0163393	MMP28/VSIR/ADAMTS3/MMP12/MMP8/MMP7/MMP1/CTSS	8
BP	GO:0032689	negative regulation of interferon-gamma production	8/754	42/18800	0.000226793	0.019467	0.0163393	LGALS9C/LGALS9B/PDCD1LG2/VSIR/XCL1/INHBA/INHA/DDIT3	8
BP	GO:1901889	negative regulation of cell junction assembly	7/754	32/18800	0.000227091	0.019467	0.0163393	DKK1/TNF/THBS1/ROBO2/IL1B/ARHGAP6/ACVRL1	7
BP	GO:0010893	positive regulation of steroid biosynthetic process	6/754	23/18800	0.000229239	0.019467	0.0163393	ABCG1/TNF/IL1A/FGF1/CGA/ADM	6
BP	GO:0002237	response to molecule of bacterial origin	29/754	354/18800	0.000231553	0.019467	0.0163393	IRGM/SSC5D/PDCD1LG2/CARD9/SRR/ANKRD1/ADAMTS13/IL24/CLDN1/TNFAIP3/TNF/CX3CL1/CCL5/S100A8/PLCG2/SERPINE1/LTF/CXCL8/IL6/IL1B/IL1A/NR4A1/EFNB2/DMBT1/CYP1A1/CD68/CD14/BDKRB1/ADM	29
BP	GO:0050673	epithelial cell proliferation	34/754	443/18800	0.000240762	0.0197057	0.0165396	EPGN/DLL4/EHF/NKX2-8/RIDA/CLDN1/SEMA5A/ALDH1A2/TNFAIP3/TNF/THBS1/TEK/SPINK1/HTRA1/CCN3/NGFR/MMP12/MDK/JUN/IL6/IGF2/NR4A1/GLI1/FGL1/FGF1/EREG/EFNB2/ECM1/CDH3/BMP5/BMP2/AREG/APOE/ACVRL1	34
BP	GO:0046890	regulation of lipid biosynthetic process	18/754	175/18800	0.000242763	0.0197057	0.0165396	SLC27A1/DKK3/ABCG1/AKR1C3/TNF/IL1B/IL1A/CCN1/FGF1/FABP5/EGR1/CGA/BMP5/BMP2/APOE/ADM/ABCA3/ABCA2	18
BP	GO:0071604	transforming growth factor beta production	8/754	43/18800	0.000268953	0.0206018	0.0172918	SERPINB7/THBS1/CX3CL1/XCL1/PSG9/ITGB6/FN1/CDH3	8
BP	GO:0061900	glial cell activation	9/754	54/18800	0.000269337	0.0206018	0.0172918	TNF/CX3CL1/PTPRC/MMP8/MAPT/JUN/ITGAM/IL6/IL1B	9
BP	GO:0045940	positive regulation of steroid metabolic process	7/754	33/18800	0.000278349	0.0206018	0.0172918	ABCG1/TNF/IL1A/FGF1/CGA/APOE/ADM	7
BP	GO:0060389	pathway-restricted SMAD protein phosphorylation	10/754	66/18800	0.000280017	0.0206018	0.0172918	INHBE/DKK1/GDF15/INHBB/INHBA/INHA/BMP5/BMP2/AMHR2/ACVRL1	10
BP	GO:0043270	positive regulation of ion transport	24/754	273/18800	0.000280874	0.0206018	0.0172918	ACE2/ARC/HAP1/TRPC6/SYT1/STC1/CX3CL1/XCL1/CCL5/RYR2/RGS7/PLCG2/ABCB1/KCNQ1/JAK3/IL1B/IL1A/FHL1/CTSS/CCR1/CFTR/CD19/BDKRB1/ADRB2	24
BP	GO:0003158	endothelium development	15/754	133/18800	0.000291085	0.0206018	0.0172918	MESP1/DLL4/TJP3/PLCB1/CLDN1/TNF/STC1/PECAM1/PDE2A/IL1B/GJA5/FGF1/COL15A1/CDH5/ACVRL1	15
BP	GO:0001759	organ induction	6/754	24/18800	0.000295355	0.0206018	0.0172918	GATA5/MESP1/DKK1/ROBO2/FGF1/BMP2	6
BP	GO:0039531	regulation of viral-induced cytoplasmic pattern recognition receptor signaling pathway	6/754	24/18800	0.000295355	0.0206018	0.0172918	USP17L2/DHX58/DDX60/TKFC/OASL/BIRC3	6
BP	GO:0120255	olefinic compound biosynthetic process	6/754	24/18800	0.000295355	0.0206018	0.0172918	DKK3/AKR1C3/EGR1/BMP5/BMP2/ADM	6
BP	GO:0050920	regulation of chemotaxis	21/754	225/18800	0.000297562	0.0206018	0.0172918	MMP28/ADGRA2/SEMA5A/TNFAIP6/THBS1/ST6GAL1/XCL1/CCL21/CCL5/ROBO2/SERPINE1/CCN3/MDK/ITGA2/CXCL8/IL6/FGF1/MEGF8/EFNB2/CCR1/BST1	21
BP	GO:0003012	muscle system process	34/754	449/18800	0.000308438	0.020605	0.0172944	NPNT/GATA5/CCDC78/FBXO32/MYOCD/RCSD1/SPX/ACE2/ANKRD2/NEDD4L/KLHL41/HCN4/P2RX6/CACNA1G/TCAP/TNNC1/TNF/STC1/SLN/SGCA/SCN1A/RYR2/PDE9A/KCNQ1/KCNJ12/KCND3/ITGA2/IL1B/NR4A1/GJA5/CCN2/ADRB2/ADRA1B/ACTA2	34
BP	GO:0031649	heat generation	5/754	16/18800	0.000309209	0.020605	0.0172944	SLC27A1/TNF/IL1B/IL1A/ADRB2	5
BP	GO:0001706	endoderm formation	9/754	55/18800	0.000310737	0.020605	0.0172944	MESP1/DKK1/VTN/MMP8/ITGA7/INHBA/FN1/DUSP5/DUSP4	9
BP	GO:0050679	positive regulation of epithelial cell proliferation	20/754	211/18800	0.000335832	0.0218312	0.0183237	EPGN/CLDN1/SEMA5A/TNFAIP3/TNF/TEK/SPINK1/HTRA1/MMP12/MDK/JUN/IGF2/NR4A1/FGF1/ECM1/CDH3/BMP5/BMP2/AREG/ACVRL1	20
BP	GO:0110110	positive regulation of animal organ morphogenesis	7/754	34/18800	0.000338505	0.0218312	0.0183237	GATA5/MESP1/DKK1/ROBO2/NGFR/FGF1/BMP2	7
BP	GO:0050678	regulation of epithelial cell proliferation	30/754	382/18800	0.000374057	0.0237981	0.0199745	EPGN/DLL4/NKX2-8/RIDA/CLDN1/SEMA5A/ALDH1A2/TNFAIP3/TNF/THBS1/TEK/SPINK1/HTRA1/NGFR/MMP12/MDK/JUN/IGF2/NR4A1/GLI1/FGF1/EREG/EFNB2/ECM1/CDH3/BMP5/BMP2/AREG/APOE/ACVRL1	30
BP	GO:0006766	vitamin metabolic process	13/754	109/18800	0.000421728	0.0262443	0.0220277	DHFR2/CLYBL/SLC52A3/SLC23A1/ALDH1A2/AKR1C3/TNF/RPE65/RBP2/FOLR1/CYP24A1/CYP1A1/ACP3	13
BP	GO:0002544	chronic inflammatory response	5/754	17/18800	0.000423655	0.0262443	0.0220277	TNFAIP3/TNF/THBS1/CCL5/S100A8	5
BP	GO:0034765	regulation of ion transmembrane transport	35/754	476/18800	0.000436424	0.0264674	0.022215	KCNJ18/KCNIP4/ACE2/KCNK12/SHANK1/KCNIP3/NEDD4L/ARC/HAP1/CACNA1G/TRPC6/TNF/SLN/CX3CL1/XCL1/SCN8A/SCN1A/RYR2/RRAD/RGS7/PLCG2/ABCB1/OPRL1/KCNQ1/KCNJ12/KCNH1/KCND3/GEM/FHL1/FGF11/CTSS/CFTR/CD19/BDKRB1/ADRB2	35
BP	GO:1900246	positive regulation of RIG-I signaling pathway	4/754	10/18800	0.000444122	0.0264674	0.022215	USP17L2/DHX58/DDX60/OASL	4
BP	GO:2000347	positive regulation of hepatocyte proliferation	4/754	10/18800	0.000444122	0.0264674	0.022215	TNFAIP3/TNF/MDK/FGF1	4
BP	GO:0046683	response to organophosphorus	14/754	124/18800	0.000453506	0.0266888	0.0224008	CIB2/HCN4/P2RX6/VGF/STC1/PDE2A/KCNQ1/INHBB/IL1B/FOSB/AKR1C1/CFTR/BCKDHB/AREG	14
BP	GO:0097530	granulocyte migration	16/754	154/18800	0.000471511	0.0274058	0.0230026	TNFAIP6/THBS1/CX3CL1/XCL1/CCL21/CCL18/CCL5/SAA1/S100A8/PECAM1/MDK/CXCL8/IL1B/IL1A/HRH1/BST1	16
BP	GO:0007565	female pregnancy	18/754	185/18800	0.000478551	0.0274758	0.0230614	TLE6/ACE2/UCP2/STC1/PSG9/PSG7/PSG6/PSG5/PSG4/PSG3/PSG2/PSG1/ITGB4/ITGA2/IL1B/FOSB/ARHGDIB/ADM	18
BP	GO:0048738	cardiac muscle tissue development	21/754	234/18800	0.000503016	0.0280259	0.023523	GATA5/ALPK2/ADPRHL1/MYOCD/MESP1/SOX6/DLL4/ANKRD1/DKK1/HCN4/CACNA1G/ALDH1A2/TCAP/TNNC1/RYR2/RARB/GLI1/GJA5/EFNB2/BMP5/BMP2	21
BP	GO:0001774	microglial cell activation	8/754	47/18800	0.000506419	0.0280259	0.023523	TNF/CX3CL1/PTPRC/MMP8/MAPT/JUN/ITGAM/IL6	8
BP	GO:0043618	regulation of transcription from RNA polymerase II promoter in response to stress	8/754	47/18800	0.000506419	0.0280259	0.023523	CREB3L3/IMPACT/ANKRD2/JUN/EPAS1/EGR1/DDIT3/ATF3	8
BP	GO:2000379	positive regulation of reactive oxygen species metabolic process	10/754	71/18800	0.000511942	0.0280259	0.023523	ACE2/AKR1C3/THBS1/SLC5A3/PLCG2/MMP8/MAPT/ITGAM/GADD45A/AKR1C1	10
BP	GO:0051785	positive regulation of nuclear division	9/754	59/18800	0.000532444	0.0284857	0.023909	EPGN/PIWIL2/PLCB1/TNF/IL1B/IL1A/IGF2/EREG/DMRT1	9
BP	GO:2000351	regulation of endothelial cell apoptotic process	9/754	59/18800	0.000532444	0.0284857	0.023909	FGF21/SEMA5A/AKR1C3/TNFAIP3/TNF/THBS1/TEK/SERPINE1/CDH5	9
BP	GO:0002687	positive regulation of leukocyte migration	15/754	141/18800	0.000546149	0.0286449	0.0240426	DOCK8/TNF/THBS1/CX3CL1/XCL1/CCL21/CCL5/SERPINE1/MDK/ITGA2/CXCL8/IL6/IL1A/CCR1/BDKRB1	15
BP	GO:0002064	epithelial cell development	19/754	203/18800	0.000547588	0.0286449	0.0240426	TJP3/PLCB1/HOXB13/CLDN1/TNF/STC1/ROS1/RARB/PECAM1/PDE2A/NPHS1/IL1B/IL1A/DMRT1/COL15A1/CDH5/BMP5/AKR1B1/ACTA2	19
BP	GO:0003128	heart field specification	5/754	18/18800	0.000567346	0.0290333	0.0243686	GATA5/MESP1/DKK1/ROBO2/BMP2	5
BP	GO:0150078	positive regulation of neuroinflammatory response	5/754	18/18800	0.000567346	0.0290333	0.0243686	TNF/PLCG2/MMP8/IL6/IL1B	5
BP	GO:0043114	regulation of vascular permeability	8/754	48/18800	0.000586649	0.0293291	0.0246169	TJP3/PTP4A3/TEK/PDE2A/HRH1/CDH5/APOE/ADM	8
BP	GO:0061028	establishment of endothelial barrier	8/754	48/18800	0.000586649	0.0293291	0.0246169	TJP3/PLCB1/CLDN1/TNF/PECAM1/PDE2A/IL1B/CDH5	8
BP	GO:0002526	acute inflammatory response	13/754	113/18800	0.000598232	0.0293291	0.0246169	IL31RA/CREB3L3/KL/TNF/TFRC/SAA1/S100A8/IL6/IL1B/IL1A/FN1/F8/A2M	13
BP	GO:0019233	sensory perception of pain	12/754	99/18800	0.000599184	0.0293291	0.0246169	SPX/ALOXE3/RETREG1/TNF/SCN1A/OPRL1/CCN3/ITGA2/IL1A/FABP5/BDKRB1/ACP3	12
BP	GO:0007162	negative regulation of cell adhesion	25/754	305/18800	0.000604274	0.0293291	0.0246169	LGALS9C/LGALS9B/C1QTNF1/SPRY4/PDCD1LG2/VTCN1/VSIR/PAG1/RND1/GPNMB/SEMA5A/THBS1/CX3CL1/XCL1/CCL21/PTPRC/SERPINE1/MMP12/MDK/JAK3/FGL1/BMP2/ARHGDIB/ARHGAP6/ACVRL1	25
BP	GO:0071621	granulocyte chemotaxis	14/754	128/18800	0.000625972	0.0297684	0.0249856	TNFAIP6/THBS1/CX3CL1/XCL1/CCL21/CCL18/CCL5/SAA1/S100A8/MDK/CXCL8/IL1B/HRH1/BST1	14
BP	GO:1990266	neutrophil migration	14/754	128/18800	0.000625972	0.0297684	0.0249856	TNFAIP6/CX3CL1/XCL1/CCL21/CCL18/CCL5/SAA1/S100A8/PECAM1/MDK/CXCL8/IL1B/IL1A/BST1	14
BP	GO:0150076	neuroinflammatory response	10/754	73/18800	0.000641122	0.0300619	0.025232	TNF/CX3CL1/PTPRC/PLCG2/MMP8/MAPT/JUN/ITGAM/IL6/IL1B	10
BP	GO:0050863	regulation of T cell activation	27/754	342/18800	0.000664677	0.0300619	0.025232	LGALS9C/LGALS9B/TNFRSF13C/DOCK8/PDCD1LG2/VTCN1/VSIR/PAG1/LAT/GPNMB/TOX/TFRC/XCL1/CCL21/CCL5/PTPRC/PSG9/MDK/LCK/JAK3/IL7R/IL6/IL1B/IL1A/IGF2/FGL1/EFNB2	27
BP	GO:0006751	glutathione catabolic process	4/754	11/18800	0.000675808	0.0300619	0.025232	GGTLC2/CHAC1/GGT5/GGT7	4
BP	GO:0032351	negative regulation of hormone metabolic process	4/754	11/18800	0.000675808	0.0300619	0.025232	DKK3/AKR1C3/BMP5/BMP2	4
BP	GO:0039530	MDA-5 signaling pathway	4/754	11/18800	0.000675808	0.0300619	0.025232	USP17L2/DHX58/DDX60/TKFC	4
BP	GO:0086070	SA node cell to atrial cardiac muscle cell communication	4/754	11/18800	0.000675808	0.0300619	0.025232	HCN4/CACNA1G/RYR2/GJA5	4
BP	GO:0010862	positive regulation of pathway-restricted SMAD protein phosphorylation	8/754	49/18800	0.000676841	0.0300619	0.025232	INHBE/GDF15/INHBB/INHBA/INHA/BMP5/BMP2/ACVRL1	8
BP	GO:0043062	extracellular structure organization	25/754	308/18800	0.000696497	0.0306459	0.0257221	NPNT/CRISPLD2/ADAMTS10/MMP28/RXFP1/TEX14/COL5A3/COLGALT2/ADAMTS13/ADAMTS3/TNXB/TNF/TNFRSF11B/NPHS1/MMP12/MMP8/MMP7/MMP1/IL6/CCN1/HAS3/CTSS/CCN2/COL15A1/BMP2	25
BP	GO:0007159	leukocyte cell-cell adhesion	29/754	381/18800	0.000766835	0.0329932	0.0276923	LGALS9C/LGALS9B/TNFRSF13C/DOCK8/PDCD1LG2/VTCN1/VSIR/PAG1/GPNMB/TNF/TFRC/SELPLG/XCL1/CCL21/CCL5/S100A8/PTPRC/PECAM1/OLR1/MDK/LCK/JAK3/IL7R/IL6/IL1B/IL1A/IGF2/FGL1/EFNB2	29
BP	GO:0071675	regulation of mononuclear cell migration	13/754	116/18800	0.000768353	0.0329932	0.0276923	DOCK8/PLCB1/TNF/THBS1/XCL1/CCL21/CCL5/SERPINE1/CCN3/MDK/ECM1/CCR1/BMP5	13
BP	GO:0060393	regulation of pathway-restricted SMAD protein phosphorylation	9/754	62/18800	0.000772511	0.0329932	0.0276923	INHBE/DKK1/GDF15/INHBB/INHBA/INHA/BMP5/BMP2/ACVRL1	9
BP	GO:0002269	leukocyte activation involved in inflammatory response	8/754	50/18800	0.000777877	0.0329932	0.0276923	TNF/CX3CL1/PTPRC/MMP8/MAPT/JUN/ITGAM/IL6	8
BP	GO:0071634	regulation of transforming growth factor beta production	7/754	39/18800	0.000813282	0.0341869	0.0286942	SERPINB7/THBS1/CX3CL1/XCL1/ITGB6/FN1/CDH3	7
BP	GO:0042102	positive regulation of T cell proliferation	12/754	103/18800	0.000857051	0.0356586	0.0299294	TNFRSF13C/PDCD1LG2/VTCN1/TFRC/XCL1/CCL5/PTPRC/JAK3/IL6/IL1B/IL1A/IGF2	12
BP	GO:0034767	positive regulation of ion transmembrane transport	16/754	163/18800	0.000878441	0.0356586	0.0299294	ACE2/ARC/HAP1/TRPC6/CX3CL1/XCL1/RYR2/RGS7/PLCG2/ABCB1/KCNQ1/CTSS/CFTR/CD19/BDKRB1/ADRB2	16
BP	GO:0002021	response to dietary excess	6/754	29/18800	0.000878589	0.0356586	0.0299294	SLC25A25/PCSK1N/GDF15/VGF/APOE/ADRB2	6
BP	GO:0003156	regulation of animal organ formation	6/754	29/18800	0.000878589	0.0356586	0.0299294	GATA5/MESP1/DKK1/ROBO2/FGF1/BMP2	6
BP	GO:0071622	regulation of granulocyte chemotaxis	8/754	51/18800	0.000890688	0.0357629	0.030017	TNFAIP6/THBS1/XCL1/CCL21/CCL5/MDK/CXCL8/BST1	8
BP	GO:0043588	skin development	24/754	296/18800	0.000896352	0.0357629	0.030017	FRAS1/ALOXE3/COL5A3/DKK1/CLDN1/AKR1C3/TNF/SPRR2D/PLAAT4/PRKCH/NGFR/LTB/KRT17/KRT16/KRT9/ITGB6/ITGB4/ITGA2/INHBA/IL1A/GJB3/EREG/CSTA/CDH3	24
BP	GO:0007178	transmembrane receptor protein serine/threonine kinase signaling pathway	28/754	368/18800	0.000943297	0.0365925	0.0307133	NPNT/WFIKKN1/MYOCD/INHBE/DKK3/DKK1/GDF15/TNFAIP6/THBS1/PSG9/HTRA1/CCN3/JUN/ITGB6/INHBB/INHBA/INHA/CCN1/FOLR1/FBN2/EGR1/MEGF8/DMRT1/CDH5/BMP5/BMP2/AMHR2/ACVRL1	28
BP	GO:0039535	regulation of RIG-I signaling pathway	5/754	20/18800	0.000960445	0.0365925	0.0307133	USP17L2/DHX58/DDX60/OASL/BIRC3	5
BP	GO:0032496	response to lipopolysaccharide	26/754	333/18800	0.000974669	0.0365925	0.0307133	IRGM/PDCD1LG2/SRR/ANKRD1/ADAMTS13/IL24/CLDN1/TNFAIP3/TNF/CX3CL1/CCL5/S100A8/PLCG2/SERPINE1/LTF/CXCL8/IL6/IL1B/IL1A/NR4A1/EFNB2/CYP1A1/CD68/CD14/BDKRB1/ADM	26
BP	GO:0032103	positive regulation of response to external stimulus	32/754	442/18800	0.000977523	0.0365925	0.0307133	USP17L2/IRGM/NLRP10/CREB3L3/DHX58/CARD9/DDX60/NLRP1/SEMA5A/OASL/TNF/THBS1/CX3CL1/XCL1/CCL21/CCL5/S100A8/PLCG2/PDE2A/SERPINE1/MMP12/MMP8/MDK/KLRC3/ITGA2/CXCL8/IL6/IL1B/IFI16/EREG/MEGF8/CCR1	32
BP	GO:0003306	Wnt signaling pathway involved in heart development	4/754	12/18800	0.000981661	0.0365925	0.0307133	ALPK2/MESP1/DKK1/BMP2	4
BP	GO:0035739	CD4-positive, alpha-beta T cell proliferation	4/754	12/18800	0.000981661	0.0365925	0.0307133	LGALS9C/LGALS9B/VSIR/XCL1	4
BP	GO:2000561	regulation of CD4-positive, alpha-beta T cell proliferation	4/754	12/18800	0.000981661	0.0365925	0.0307133	LGALS9C/LGALS9B/VSIR/XCL1	4
BP	GO:0010038	response to metal ion	27/754	351/18800	0.000981837	0.0365925	0.0307133	D2HGDH/CPNE4/NEDD4L/ADAMTS13/RASA4/CLDN1/CACNA1G/HESX1/AKR1C3/TNNC1/THBS1/TFRC/SYT1/S100A8/RYR2/PLCG2/TNFRSF11B/MT2A/MAPT/KCNK3/KCNH1/JUN/INHBB/IL1A/FOSB/CYP1A1/CD14	27
BP	GO:0014074	response to purine-containing compound	14/754	134/18800	0.000987096	0.0365925	0.0307133	CIB2/HCN4/P2RX6/VGF/STC1/RYR2/PDE2A/KCNQ1/INHBB/IL1B/FOSB/CFTR/BCKDHB/AREG	14
BP	GO:0008585	female gonad development	12/754	105/18800	0.00101721	0.0371242	0.0311596	IMMP2L/LHX9/VGF/TNFAIP6/ROBO2/LFNG/INHBB/INHBA/INHA/EREG/AMHR2/A2M	12
BP	GO:0034308	primary alcohol metabolic process	12/754	105/18800	0.00101721	0.0371242	0.0311596	ACSS2/DKK3/ALDH1A2/AKR1C3/RPE65/AKR1C1/CYP3A7/CYP1A1/BMP5/BMP2/AKR1B1/ACP3	12
BP	GO:0007584	response to nutrient	15/754	150/18800	0.00104059	0.0376852	0.0316304	KL/ALDH1A2/AKR1C3/TFRC/STC1/TNFRSF11B/ITGA2/IL1A/GCGR/FOLR1/FES/CYP24A1/CYP1A1/BCKDHB/A2M	15
BP	GO:0090100	positive regulation of transmembrane receptor protein serine/threonine kinase signaling pathway	13/754	120/18800	0.00105688	0.0379832	0.0318805	NPNT/MYOCD/INHBE/GDF15/THBS1/INHBB/INHBA/INHA/CCN1/CDH5/BMP5/BMP2/ACVRL1	13
BP	GO:0007492	endoderm development	10/754	78/18800	0.00108521	0.0383918	0.0322235	MESP1/ARC/DKK1/VTN/MMP8/ITGA7/INHBA/FN1/DUSP5/DUSP4	10
BP	GO:0042446	hormone biosynthetic process	9/754	65/18800	0.00109413	0.0383918	0.0322235	DHRS11/DKK3/HSD17B8/TPO/EGR1/BMP5/BMP2/AKR1B1/ADM	9
BP	GO:0072577	endothelial cell apoptotic process	9/754	65/18800	0.00109413	0.0383918	0.0322235	FGF21/SEMA5A/AKR1C3/TNFAIP3/TNF/THBS1/TEK/SERPINE1/CDH5	9
BP	GO:0030593	neutrophil chemotaxis	12/754	106/18800	0.00110617	0.0383918	0.0322235	TNFAIP6/CX3CL1/XCL1/CCL21/CCL18/CCL5/SAA1/S100A8/MDK/CXCL8/IL1B/BST1	12
BP	GO:0150077	regulation of neuroinflammatory response	7/754	41/18800	0.00110902	0.0383918	0.0322235	TNF/CX3CL1/PTPRC/PLCG2/MMP8/IL6/IL1B	7
BP	GO:0071674	mononuclear cell migration	18/754	199/18800	0.00112536	0.038673	0.0324596	DOCK8/PLCB1/TNF/THBS1/CX3CL1/XCL1/CCL21/CCL18/CCL5/SAA1/PECAM1/SERPINE1/CCN3/MDK/IL6/ECM1/CCR1/BMP5	18
BP	GO:0008217	regulation of blood pressure	17/754	183/18800	0.00114058	0.0387522	0.032526	NCALD/SPX/ACE2/KL/TNF/ACSM3/OPRL1/KCNQ1/GNB3/GJA5/GCGR/BDKRB1/ADRB2/ADRA1B/ADM/ACVRL1/ACTA2	17
BP	GO:0043620	regulation of DNA-templated transcription in response to stress	8/754	53/18800	0.00115555	0.0387522	0.032526	CREB3L3/IMPACT/ANKRD2/JUN/EPAS1/EGR1/DDIT3/ATF3	8
BP	GO:0050866	negative regulation of cell activation	19/754	216/18800	0.00115862	0.0387522	0.032526	LGALS9C/LGALS9B/IL31RA/C1QTNF1/PDCD1LG2/VTCN1/VSIR/PAG1/GPNMB/TNFAIP3/CX3CL1/XCL1/PTPRC/MDK/JAK3/INHBA/INHA/FGL1/APOE	19
BP	GO:0008544	epidermis development	27/754	355/18800	0.00116059	0.0387522	0.032526	ESRP1/MAFF/DKK1/HOXB13/AKR1C3/TNF/SPRR2D/RBP2/PLAAT4/PRKCH/NGFR/LAMC2/KRT34/KRT17/KRT16/KRT9/KCNQ1/INHBA/IL1A/GLI1/GJB5/FABP5/EREG/DCT/CCN2/CSTA/CDH3	27
BP	GO:0090092	regulation of transmembrane receptor protein serine/threonine kinase signaling pathway	22/754	267/18800	0.00117129	0.0388341	0.0325947	NPNT/WFIKKN1/MYOCD/INHBE/DKK3/DKK1/GDF15/TNFAIP6/THBS1/HTRA1/CCN3/INHBB/INHBA/INHA/CCN1/FOLR1/FBN2/DMRT1/CDH5/BMP5/BMP2/ACVRL1	22
BP	GO:0042060	wound healing	31/754	429/18800	0.00120062	0.0395282	0.0331773	PEAR1/C1QTNF1/ADAMTS13/IL24/CLDN1/PLPP3/VTN/TNFAIP3/TNF/THBS1/CX3CL1/SAA1/S100A8/PLCG2/SERPINE1/MMP12/LCK/ITGB6/ITGA2/IL6/IL1A/CCN1/FN1/FGF1/F8/EREG/CDH3/ENTPD2/APOE/ACVRL1/ACTA2	31
BP	GO:0071222	cellular response to lipopolysaccharide	19/754	217/18800	0.00122346	0.0397774	0.0333865	IRGM/PDCD1LG2/ANKRD1/ADAMTS13/IL24/TNFAIP3/TNF/CX3CL1/CCL5/PLCG2/SERPINE1/LTF/CXCL8/IL6/IL1B/IL1A/EFNB2/CD68/CD14	19
BP	GO:0007586	digestion	14/754	137/18800	0.00122509	0.0397774	0.0333865	LRCOL1/UCN2/MUC13/ASAH2/GKN1/NPC1L1/GCNT3/PIR/AKR1D1/SPINK1/OPRL1/MDK/KCNQ1/AKR1C1	14
BP	GO:0071560	cellular response to transforming growth factor beta stimulus	21/754	252/18800	0.00130295	0.0420157	0.0352652	NPNT/WFIKKN1/MYOCD/SOX6/DKK3/ANKRD1/GDF15/CLDN1/THBS1/XCL1/PSG9/HTRA1/PDE2A/JUN/ITGB6/FOLR1/FBN2/CDH5/BMP2/AMHR2/ACVRL1	21
BP	GO:0060048	cardiac muscle contraction	14/754	138/18800	0.00131439	0.0420961	0.0353326	ACE2/NEDD4L/HCN4/CACNA1G/TCAP/TNNC1/STC1/SCN1A/RYR2/KCNQ1/KCND3/GJA5/CCN2/ADRA1B	14
BP	GO:0001704	formation of primary germ layer	13/754	123/18800	0.00132837	0.0422564	0.0354672	MESP2/MESP1/DKK1/VTN/TBX6/MMP8/ITGB4/ITGA7/ITGA2/INHBA/FN1/DUSP5/DUSP4	13
BP	GO:1904035	regulation of epithelial cell apoptotic process	11/754	94/18800	0.00134024	0.0423479	0.035544	FGF21/SEMA5A/AKR1C3/TNFAIP3/TNF/THBS1/TEK/SERPINE1/MDK/IL6/CDH5	11
BP	GO:0046642	negative regulation of alpha-beta T cell proliferation	4/754	13/18800	0.00137319	0.0430997	0.036175	LGALS9C/LGALS9B/VSIR/XCL1	4
BP	GO:0046545	development of primary female sexual characteristics	12/754	109/18800	0.00141261	0.0440434	0.0369671	IMMP2L/LHX9/VGF/TNFAIP6/ROBO2/LFNG/INHBB/INHBA/INHA/EREG/AMHR2/A2M	12
BP	GO:0002688	regulation of leukocyte chemotaxis	13/754	124/18800	0.00143083	0.044318	0.0371976	MMP28/TNFAIP6/THBS1/XCL1/CCL21/CCL5/SERPINE1/CCN3/MDK/CXCL8/IL6/CCR1/BST1	13
BP	GO:0030198	extracellular matrix organization	24/754	307/18800	0.00147559	0.0454058	0.0381106	NPNT/CRISPLD2/ADAMTS10/MMP28/RXFP1/COL5A3/COLGALT2/ADAMTS13/ADAMTS3/TNXB/TNF/TNFRSF11B/NPHS1/MMP12/MMP8/MMP7/MMP1/IL6/CCN1/HAS3/CTSS/CCN2/COL15A1/BMP2	24
BP	GO:0042219	cellular modified amino acid catabolic process	6/754	32/18800	0.00151321	0.0456193	0.0382898	GGTLC2/GGACT/CHAC1/PCYOX1L/GGT5/GGT7	6
BP	GO:0060914	heart formation	6/754	32/18800	0.00151321	0.0456193	0.0382898	GATA5/MESP1/DKK1/ROBO2/FOLR1/BMP2	6
BP	GO:0046885	regulation of hormone biosynthetic process	5/754	22/18800	0.0015264	0.0456193	0.0382898	DKK3/EGR1/BMP5/BMP2/ADM	5
BP	GO:2000725	regulation of cardiac muscle cell differentiation	5/754	22/18800	0.0015264	0.0456193	0.0382898	MYOCD/SOX6/DKK1/EFNB2/BMP2	5
BP	GO:0006575	cellular modified amino acid metabolic process	17/754	188/18800	0.00153098	0.0456193	0.0382898	SLC27A1/DHFR2/GGTLC2/GGACT/CHAC1/GDAP1L1/PCYOX1L/SLCO1C1/OPLAH/TPO/GSTA4/GGT5/GGT7/FOLR1/CRAT/CPT2/CGA	17
BP	GO:0071216	cellular response to biotic stimulus	21/754	256/18800	0.00158393	0.0465782	0.0390946	IRGM/ATG10/PDCD1LG2/ANKRD1/ADAMTS13/IL24/TNFAIP3/TNF/CX3CL1/CCL5/PLCG2/SERPINE1/LTF/CXCL8/IL6/IL1B/IL1A/EFNB2/DDIT3/CD68/CD14	21
BP	GO:0022409	positive regulation of cell-cell adhesion	23/754	291/18800	0.00159014	0.0465782	0.0390946	TNFRSF13C/DOCK8/PDCD1LG2/VTCN1/VSIR/PLPP3/TNF/TFRC/CX3CL1/XCL1/CCL21/CCL5/PTPRC/MDK/LCK/JAK3/IL7R/IL6/IL1B/IL1A/IGF2/FUT3/EFNB2	23
BP	GO:0046330	positive regulation of JNK cascade	11/754	96/18800	0.00159284	0.0465782	0.0390946	BIRC7/CARD9/PLCB1/TRAF1/TNF/CCL21/MMP8/IL1B/IL1A/GADD45A/CCN2	11
BP	GO:0052547	regulation of peptidase activity	32/754	456/18800	0.00161966	0.0468941	0.0393597	WFDC3/WFIKKN1/BIRC7/CARD9/VSIR/PCSK1N/NLRP1/TNFSF15/SERPINB7/VTN/TNF/THBS1/SPINK1/S100A8/PI3/PCOLCE/SERPINE1/NGFR/MAPT/LTF/LCK/CCN1/IFI16/NR4A1/GRIN2B/FN1/ECM1/CCN2/CSTA/BIRC3/ABCA2/A2M	32
BP	GO:0048659	smooth muscle cell proliferation	16/754	173/18800	0.00164805	0.0468941	0.0393597	MYOCD/ACE2/NDRG2/VIPR2/TNFAIP3/TNF/THBS1/CX3CL1/CCL5/CCN3/JUN/ITGA2/IL6/EREG/BMP2/APOE	16
BP	GO:0031960	response to corticosteroid	15/754	157/18800	0.00164874	0.0468941	0.0393597	FBXO32/CLDN1/AKR1C3/TNF/STC1/MDK/IL6/FOSB/CCN2/BCKDHB/AREG/ANXA3/ADM/ABCA3/A2M	15
BP	GO:0120254	olefinic compound metabolic process	15/754	157/18800	0.00164874	0.0468941	0.0393597	ALOXE3/DKK3/ALDH1A2/AKR1C3/PLA2G4C/RPE65/FAAH/EGR1/AKR1C1/CYP3A7/CYP1A1/BMP5/BMP2/AKR1B1/ADM	15
BP	GO:0071347	cellular response to interleukin-1	12/754	111/18800	0.00165344	0.0468941	0.0393597	ANKRD1/PLCB1/CX3CL1/XCL1/CCL21/CCL18/CCL5/INHBB/CXCL8/IL6/IL1B/EGR1	12
BP	GO:0045229	external encapsulating structure organization	24/754	310/18800	0.0016807	0.0471109	0.0395417	NPNT/CRISPLD2/ADAMTS10/MMP28/RXFP1/COL5A3/COLGALT2/ADAMTS13/ADAMTS3/TNXB/TNF/TNFRSF11B/NPHS1/MMP12/MMP8/MMP7/MMP1/IL6/CCN1/HAS3/CTSS/CCN2/COL15A1/BMP2	24
BP	GO:0050870	positive regulation of T cell activation	19/754	223/18800	0.0016811	0.0471109	0.0395417	TNFRSF13C/DOCK8/PDCD1LG2/VTCN1/VSIR/TFRC/XCL1/CCL21/CCL5/PTPRC/MDK/LCK/JAK3/IL7R/IL6/IL1B/IL1A/IGF2/EFNB2	19
BP	GO:0045840	positive regulation of mitotic nuclear division	7/754	44/18800	0.00170369	0.0471821	0.0396015	EPGN/TNF/IL1B/IL1A/IGF2/EREG/DMRT1	7
BP	GO:2001239	regulation of extrinsic apoptotic signaling pathway in absence of ligand	7/754	44/18800	0.00170369	0.0471821	0.0396015	UNC5B/SRPX/TNF/CX3CL1/INHBA/IL1B/IL1A	7
BP	GO:0071559	response to transforming growth factor beta	21/754	258/18800	0.00174278	0.0475133	0.0398794	NPNT/WFIKKN1/MYOCD/SOX6/DKK3/ANKRD1/GDF15/CLDN1/THBS1/XCL1/PSG9/HTRA1/PDE2A/JUN/ITGB6/FOLR1/FBN2/CDH5/BMP2/AMHR2/ACVRL1	21
BP	GO:0042129	regulation of T cell proliferation	16/754	174/18800	0.0017493	0.0475133	0.0398794	LGALS9C/LGALS9B/TNFRSF13C/PDCD1LG2/VTCN1/VSIR/GPNMB/TFRC/XCL1/CCL5/PTPRC/JAK3/IL6/IL1B/IL1A/IGF2	16
BP	GO:0060395	SMAD protein signal transduction	10/754	83/18800	0.00175394	0.0475133	0.0398794	INHBE/GDF15/CCN3/JUN/ITGB6/INHBB/INHBA/INHA/BMP5/BMP2	10
BP	GO:0070665	positive regulation of leukocyte proliferation	15/754	158/18800	0.00175601	0.0475133	0.0398794	TNFRSF13C/PDCD1LG2/VTCN1/TFRC/ST6GAL1/XCL1/CCL5/PTPRC/JAK3/IL6/IL1B/IL1A/IGF2/CSF2RA/BST1	15
BP	GO:0051930	regulation of sensory perception of pain	6/754	33/18800	0.00178762	0.0475487	0.0399092	SPX/OPRL1/CCN3/IL1A/FABP5/ACP3	6
BP	GO:0051931	regulation of sensory perception	6/754	33/18800	0.00178762	0.0475487	0.0399092	SPX/OPRL1/CCN3/IL1A/FABP5/ACP3	6
BP	GO:0090022	regulation of neutrophil chemotaxis	6/754	33/18800	0.00178762	0.0475487	0.0399092	TNFAIP6/XCL1/CCL21/MDK/CXCL8/BST1	6
BP	GO:0032946	positive regulation of mononuclear cell proliferation	14/754	143/18800	0.0018466	0.0485687	0.0407653	TNFRSF13C/PDCD1LG2/VTCN1/TFRC/ST6GAL1/XCL1/CCL5/PTPRC/JAK3/IL6/IL1B/IL1A/IGF2/BST1	14
BP	GO:0046165	alcohol biosynthetic process	14/754	143/18800	0.0018466	0.0485687	0.0407653	ASAH2/NPC1L1/DKK3/MOXD1/ABCG1/PLCG2/MVD/HRH1/FGF1/CFTR/BMP5/BMP2/APOE/ABCA2	14
BP	GO:0002548	monocyte chemotaxis	9/754	70/18800	0.001864	0.0486948	0.0408711	CX3CL1/XCL1/CCL21/CCL18/CCL5/SERPINE1/CCN3/IL6/CCR1	9
BP	GO:0001541	ovarian follicle development	8/754	57/18800	0.00187208	0.0486948	0.0408711	IMMP2L/VGF/TNFAIP6/LFNG/INHBB/INHBA/INHA/EREG	8
BP	GO:0030728	ovulation	5/754	23/18800	0.00188672	0.0488058	0.0409643	IMMP2L/TNFAIP6/INHBB/INHBA/EREG	5
BP	GO:0001667	ameboidal-type cell migration	33/754	480/18800	0.00192485	0.0493081	0.0413859	MESP1/DLL4/ADGRA2/PTP4A3/HDAC9/SEMA5A/PLPP3/TNF/THBS1/TEK/STC1/S100A2/PTPRR/PLCG2/NRTN/CCN3/KRT16/JUN/ITGB4/ITGA2/NR4A1/FOLR1/FN1/FGF1/MEGF8/EFNB2/GADD45A/CDH5/ARHGDIB/APOE/ANXA3/ACVRL1/ACTA2	33
BP	GO:0018958	phenol-containing compound metabolic process	12/754	113/18800	0.00192708	0.0493081	0.0413859	SLCO1C1/MOXD1/KL/TYRP1/TPO/ITGAM/HDC/FAH/EPAS1/DCT/CGA/CDH3	12
BP	GO:0045933	positive regulation of muscle contraction	7/754	45/18800	0.0019489	0.0493303	0.0414045	NPNT/MYOCD/SPX/ACE2/KCNQ1/ITGA2/CCN2	7
BP	GO:1902622	regulation of neutrophil migration	7/754	45/18800	0.0019489	0.0493303	0.0414045	TNFAIP6/XCL1/CCL21/MDK/CXCL8/IL1A/BST1	7
BP	GO:0008406	gonad development	19/754	226/18800	0.00195963	0.0493365	0.0414097	TEX19/IMMP2L/LHX9/HESX1/AKR1C3/VGF/TNFAIP6/SOX15/ROBO2/LFNG/INHBB/INHBA/INHA/IL1A/EREG/DMRT1/BIK/AMHR2/A2M	19
MF	GO:0048018	receptor ligand activity	53/783	489/18410	4.03682e-10	2.6643e-07	2.37852e-07	CDNF/ENHO/TAFA2/VSTM1/EPGN/UCN2/INHBE/SPX/IL17D/OSGIN1/FGF21/DKK1/IL24/GPNMB/TNFSF15/GDF15/KL/IL32/SEMA5A/VGF/TNF/STC1/CX3CL1/XCL1/CCL21/CCL18/CCL5/PMCH/TNFRSF11B/NRTN/CCN3/MDK/LTB/INSL4/INHBB/INHBA/INHA/CXCL8/IL6/IL1B/IL1A/IGF2/GAST/FLT3LG/FGF11/FGF1/EREG/CCN2/CGA/BMP5/BMP2/AREG/ADM	53
MF	GO:0030546	signaling receptor activator activity	53/783	496/18410	6.74507e-10	2.6643e-07	2.37852e-07	CDNF/ENHO/TAFA2/VSTM1/EPGN/UCN2/INHBE/SPX/IL17D/OSGIN1/FGF21/DKK1/IL24/GPNMB/TNFSF15/GDF15/KL/IL32/SEMA5A/VGF/TNF/STC1/CX3CL1/XCL1/CCL21/CCL18/CCL5/PMCH/TNFRSF11B/NRTN/CCN3/MDK/LTB/INSL4/INHBB/INHBA/INHA/CXCL8/IL6/IL1B/IL1A/IGF2/GAST/FLT3LG/FGF11/FGF1/EREG/CCN2/CGA/BMP5/BMP2/AREG/ADM	53
MF	GO:0005178	integrin binding	23/783	156/18410	1.92076e-07	5.058e-05	4.51547e-05	NPNT/ADAMTS13/CIB2/GPNMB/ITGBL1/PLPP3/VTN/TNXB/THBS1/CX3CL1/CCN3/ITGB6/ITGB4/ITGAM/ITGA7/ITGA2B/ITGA2/IL1B/CCN1/IGF2/FN1/FGF1/CCN2	23
MF	GO:0008083	growth factor activity	23/783	162/18410	3.84191e-07	7.58777e-05	6.77389e-05	CDNF/EPGN/INHBE/OSGIN1/FGF21/DKK1/GDF15/VGF/NRTN/CCN3/MDK/INHBB/INHBA/INHA/IL6/IGF2/FGF11/FGF1/EREG/CCN2/BMP5/BMP2/AREG	23
MF	GO:0043394	proteoglycan binding	10/783	36/18410	1.69903e-06	0.000268446	0.000239652	COL5A3/GPNMB/SEMA5A/THBS1/PTPRC/ITGA2/TNC/FN1/CTSS/APOE	10
MF	GO:0005125	cytokine activity	26/783	235/18410	8.42009e-06	0.00107851	0.000962827	VSTM1/INHBE/IL17D/IL24/TNFSF15/GDF15/IL32/TNF/CX3CL1/XCL1/CCL21/CCL18/CCL5/TNFRSF11B/LTB/INHBB/INHBA/INHA/CXCL8/IL6/IL1B/IL1A/FLT3LG/BMP5/BMP2/AREG	26
MF	GO:0008201	heparin binding	21/783	168/18410	9.55642e-06	0.00107851	0.000962827	CRISPLD2/LGR6/COL5A3/GPNMB/ADAMTS3/VTN/TNXB/THBS1/SAA1/PTPRC/PCOLCE/CCN3/MDK/LTF/LAMC2/CXCL8/CCN1/FN1/FGF1/CCN2/APOE	21
MF	GO:0050840	extracellular matrix binding	11/783	55/18410	1.65591e-05	0.00163521	0.00145982	SSC5D/THSD1/VTN/THBS1/ITGA7/ITGA2B/ITGA2/CCN1/ECM1/DMBT1/CTSS	11
MF	GO:0005179	hormone activity	16/783	122/18410	5.99874e-05	0.00526556	0.00470077	ENHO/UCN2/INHBE/SPX/KL/VGF/STC1/PMCH/INSL4/INHBB/INHBA/INHA/IGF2/GAST/CGA/ADM	16
MF	GO:0016840	carbon-nitrogen lyase activity	5/783	13/18410	0.000132939	0.0105022	0.00937568	SDSL/GGACT/CHAC1/SRR/ASL	5
MF	GO:0005539	glycosaminoglycan binding	23/783	234/18410	0.000170263	0.012228	0.0109164	CRISPLD2/LGR6/COL5A3/GPNMB/ADAMTS3/SEMA5A/VTN/TNXB/TNFAIP6/THBS1/SAA1/PTPRC/PCOLCE/CCN3/MDK/LTF/LAMC2/CXCL8/CCN1/FN1/FGF1/CCN2/APOE	23
MF	GO:1901681	sulfur compound binding	25/783	267/18410	0.000194429	0.0127999	0.011427	CRISPLD2/LGR6/COL5A3/GPNMB/ADAMTS3/SEMA5A/VTN/TNXB/THBS1/SAA1/RYR2/PTPRC/PCOLCE/CCN3/MDK/LTF/LAMC2/ITGA2/CXCL8/CCN1/FN1/FGF1/CCN2/CBS/APOE	25
MF	GO:0005201	extracellular matrix structural constituent	18/783	172/18410	0.000396357	0.0240863	0.0215028	NPNT/COL21A1/FRAS1/COL5A3/SRPX/VTN/TUFT1/TNXB/THBS1/PCOLCE/LAMC2/LAMA4/CCN1/TNC/FN1/FBN2/ECM1/COL15A1	18
MF	GO:0043121	neurotrophin binding	4/783	10/18410	0.000555176	0.0313278	0.0279675	FSTL4/HAP1/NGFR/A2M	4
MF	GO:0043236	laminin binding	6/783	27/18410	0.000798088	0.0420326	0.0375242	SSC5D/THBS1/ITGA7/ITGA2/ECM1/CTSS	6
CC	GO:0062023	collagen-containing extracellular matrix	42/789	429/19594	1.09323e-07	5.21472e-05	4.84475e-05	EYS/SSC5D/NPNT/FIBCD1/INHBE/ADAMTS10/COL21A1/FRAS1/LMAN1L/MMP28/COL20A1/COL5A3/SDC3/GDF15/ADAMTS3/SRPX/VTN/TNXB/THBS1/TGM4/S100A8/HTRA1/PCOLCE/SERPINE1/CCN3/MMP8/MDK/LAMC2/LAMA4/ITGB4/CCN1/TNC/FN1/FGL1/FBN2/ECM1/CTSS/CCN2/COL15A1/ENTPD2/APOE/A2M	42
CC	GO:0008305	integrin complex	7/789	31/19594	0.000188463	0.0338639	0.0314613	ITGBL1/ITGB6/ITGB4/ITGAM/ITGA7/ITGA2B/ITGA2	7
CC	GO:0098636	protein complex involved in cell adhesion	8/789	43/19594	0.000276608	0.0338639	0.0314613	ITGBL1/VTN/ITGB6/ITGB4/ITGAM/ITGA7/ITGA2B/ITGA2	8
CC	GO:0045121	membrane raft	27/789	326/19594	0.00033824	0.0338639	0.0314613	CAVIN4/UNC5B/ARID3C/UNC5A/ACE2/ASAH2/PAG1/LAT/ARC/PLPP3/TNF/TEK/SLC2A4/SGCA/SELPLG/RGS7/PTPRC/PECAM1/OLR1/MAPT/LCK/KCNQ1/ITGAM/CD19/CD14/BIRC3/ADRA1B	27
CC	GO:0098857	membrane microdomain	27/789	327/19594	0.000354968	0.0338639	0.0314613	CAVIN4/UNC5B/ARID3C/UNC5A/ACE2/ASAH2/PAG1/LAT/ARC/PLPP3/TNF/TEK/SLC2A4/SGCA/SELPLG/RGS7/PTPRC/PECAM1/OLR1/MAPT/LCK/KCNQ1/ITGAM/CD19/CD14/BIRC3/ADRA1B	27
CC	GO:0030669	clathrin-coated endocytic vesicle membrane	10/789	72/19594	0.000592406	0.0470963	0.0437549	EPGN/TYRP1/TFRC/SYT1/IL7R/EREG/CFTR/AREG/APOE/ADRB2	10
